# Supplementary material for: GWAS and Machine Learning Screening of Genomic Determinants Underlying Host Adaptation in Swine and Chicken Salmonella Typhimurium Isolates
Source: Microorganisms. 2026 Jan 27;14(2):293. doi: 10.3390/microorganisms14020293 (PMC12943566; doi:10.3390/microorganisms14020293)
Supplement: Supplementary file 1 [file microorganisms-14-00293-s001.zip]

Archive with 7 entries (7 files):
- Table S1. Overview of the 1,654 S. Typhimurium isolates used for comparative genomics and host adaptation analysis.xlsx
- Table S2. List of antimicrobial resistance genes with significantly different prevalence in chicken versus swine hosts.xlsx
- Table S3. List and frequencies of co-occurring antimicrobial resistance gene combinations on mobile genetic elements in chicken- and swine-origin S. Typhimurium.xlsx
- Table S4. List of virulence factors with significantly different prevalence in chicken versus swine hosts.xlsx
- Table S5. List of genes identified by Scoary as significantly associated with host source.xlsx
- Table S6. List of snps identified by Scoary as significantly associated with host source.xlsx
- Table S7. List of indels identified by Scoary as significantly associated with host source.xlsx
