# Supplementary material for: GWAS and Machine Learning Screening of Genomic Determinants Underlying Host Adaptation in Swine and Chicken Salmonella Typhimurium Isolates
Source: Microorganisms. 2026 Jan 27;14(2):293. doi: 10.3390/microorganisms14020293 (PMC12943566; doi:10.3390/microorganisms14020293)
Supplement: Supplementary file 1 [file microorganisms-14-00293-s001.zip › Table S1. Overview of the 1,654 S. Typhimurium isolates used for comparative genomics and host adaptation analysis.xlsx]

## Sheet: Sheet1
strainID	sampleID	year	ISO 3166-1	Region	host	serovar	Subpopulation
GCA_902153325.1	SAMEA5704824	2014	MY	Southeast Asia	Chicken	Typhimurium	19
GCA_900242105.1	SAMEA104429300	2014	IT	Europe	Pig	Typhimurium	7
GCA_900242055.1	SAMEA104429299	2014	IT	Europe	Pig	Typhimurium	7
GCA_900241485.1	SAMEA104429247	2012	IT	Europe	Pig	Typhimurium	7
GCA_041157845.1	SAMN43079471	2024	US	North America	Chicken	Typhimurium	6
GCA_040945215.1	SAMN42894666	2024	unknown	unknown	Chicken	Typhimurium	6
GCA_040838105.1	SAMN42204670	2024	US	North America	Chicken	Typhimurium	6
GCA_040836095.1	SAMN42204664	2024	US	North America	Chicken	Typhimurium	6
GCA_040783595.1	SAMN42642362	2024	US	North America	Chicken	Typhimurium	6
GCA_040670995.1	SAMN42456915	2024	US	North America	Pig	Typhimurium	11
GCA_040626655.1	SAMN42436015	2024	unknown	unknown	Chicken	Typhimurium	6
GCA_040514015.1	SAMN41784873	2020	NG	Africa	Chicken	Typhimurium	26
GCA_040443345.1	SAMN42206614	2024	US	North America	Chicken	Typhimurium	6
GCA_040281065.1	SAMN41784844	2020	NG	Africa	Chicken	Typhimurium	22
GCA_040210895.1	SAMN41579709	2024	US	North America	Pig	Typhimurium	10
GCA_040183215.1	SAMN41776055	2023	CA	North America	Pig	Typhimurium	2
GCA_040165785.1	SAMN41776053	2023	CA	North America	Pig	Typhimurium	2
GCA_039748235.1	SAMN41260082	2023	CN	East Asia	Chicken	Typhimurium	18
GCA_038451365.1	SAMN41072717	2024	unknown	unknown	Chicken	Typhimurium	6
GCA_038380105.1	SAMN29826157	2009	ES	Europe	Pig	Typhimurium	7
GCA_038033445.1	SAMN40871977	2024	unknown	unknown	Chicken	Typhimurium	6
GCA_038032105.1	SAMN40872974	2024	US	North America	Chicken	Typhimurium	6
GCA_037930985.1	SAMN40725402	2023	US	North America	Pig	Typhimurium	11
GCA_037879755.1	SAMN40645418	2023	US	North America	Pig	Typhimurium	14
GCA_037866235.1	SAMN40439958	2023	KR	East Asia	Pig	Typhimurium	25
GCA_037864505.1	SAMN40439959	2023	KR	East Asia	Pig	Typhimurium	25
GCA_037862975.1	SAMN40439960	2023	KR	East Asia	Pig	Typhimurium	20
GCA_037861145.1	SAMN40439961	2023	KR	East Asia	Pig	Typhimurium	20
GCA_037860935.1	SAMN40439963	2023	KR	East Asia	Pig	Typhimurium	24
GCA_037859475.1	SAMN40439967	2023	KR	East Asia	Pig	Typhimurium	25
GCA_037858515.1	SAMN40439968	2023	KR	East Asia	Pig	Typhimurium	25
GCA_037857465.1	SAMN40439969	2023	KR	East Asia	Pig	Typhimurium	24
GCA_037856515.1	SAMN40439970	2023	KR	East Asia	Pig	Typhimurium	24
GCA_037855395.1	SAMN40439971	2023	KR	East Asia	Pig	Typhimurium	24
GCA_037854785.1	SAMN40439974	2023	KR	East Asia	Pig	Typhimurium	24
GCA_037745615.1	SAMN40630719	2024	unknown	unknown	Chicken	Typhimurium	6
GCA_037622675.1	SAMN40423326	2023	CN	East Asia	Chicken	Typhimurium	16
GCA_037431745.1	SAMN40555503	2024	US	North America	Chicken	Typhimurium	6
GCA_037111875.1	SAMN40377268	2024	US	North America	Chicken	Typhimurium	6
GCA_037072325.1	SAMN40299298	2024	US	North America	Chicken	Typhimurium	6
GCA_037063505.1	SAMN40299299	2024	US	North America	Chicken	Typhimurium	6
GCA_036984085.1	SAMN40247383	2024	US	North America	Chicken	Typhimurium	6
GCA_036981235.1	SAMN40246708	2024	US	North America	Chicken	Typhimurium	6
GCA_036959045.1	SAMN33222178	2012	VN	Southeast Asia	Pig	Typhimurium	8
GCA_036883105.1	SAMN40037933	2023	CA	North America	Chicken	Typhimurium	14
GCA_036883065.1	SAMN40037953	2023	CA	North America	Pig	Typhimurium	10
GCA_036882825.1	SAMN40037941	2023	CA	North America	Pig	Typhimurium	2
GCA_036882805.1	SAMN40037940	2023	CA	North America	Pig	Typhimurium	10
GCA_036713115.1	SAMN39998897	2024	US	North America	Chicken	Typhimurium	6
GCA_036713035.1	SAMN39999159	2024	US	North America	Chicken	Typhimurium	6
GCA_036695795.1	SAMN39969179	2023	MX	North America	Pig	Typhimurium	9
GCA_036695435.1	SAMN39969167	2023	MX	North America	Pig	Typhimurium	9
GCA_036695355.1	SAMN39969160	2023	MX	North America	Pig	Typhimurium	11
GCA_036694975.1	SAMN39969181	2023	MX	North America	Pig	Typhimurium	9
GCA_036694755.1	SAMN39969152	2023	MX	North America	Pig	Typhimurium	9
GCA_036572275.1	SAMN39921912	2023	US	North America	Pig	Typhimurium	11
GCA_036572255.1	SAMN39921911	2023	US	North America	Pig	Typhimurium	14
GCA_036478395.1	SAMN39656543	2024	US	North America	Chicken	Typhimurium	6
GCA_035898515.1	SAMN39418351	2023	US	North America	Chicken	Typhimurium	6
GCA_034983465.1	SAMN39224174	2023	US	North America	Chicken	Typhimurium	6
GCA_034981245.1	SAMN39224169	2023	US	North America	Chicken	Typhimurium	6
GCA_034784915.1	SAMN39173582	2023	unknown	unknown	Chicken	Typhimurium	6
GCA_034784875.1	SAMN39173581	2023	unknown	unknown	Chicken	Typhimurium	6
GCA_034484045.1	SAMN38925036	2023	US	North America	Chicken	Typhimurium	6
GCA_034481665.1	SAMN38924794	2023	US	North America	Chicken	Typhimurium	6
GCA_034481585.1	SAMN38924808	2023	US	North America	Chicken	Typhimurium	6
GCA_034081305.1	SAMN38639733	2023	US	North America	Pig	Typhimurium	14
GCA_034037275.1	SAMN38566157	2023	US	North America	Chicken	Typhimurium	6
GCA_033965725.1	SAMN38452920	2023	US	North America	Chicken	Typhimurium	6
GCA_033877375.1	SAMN38335172	2023	CA	North America	Pig	Typhimurium	10
GCA_033877335.1	SAMN38335154	2023	CA	North America	Chicken	Typhimurium	14
GCA_033877155.1	SAMN38335158	2023	CA	North America	Pig	Typhimurium	11
GCA_033860495.1	SAMN38299130	2023	US	North America	Chicken	Typhimurium	6
GCA_033632185.1	SAMN35091637	2023	US	North America	Chicken	Typhimurium	6
GCA_033349855.1	SAMN38093861	2023	US	North America	Chicken	Typhimurium	6
GCA_033215695.1	SAMN35346790	2023	unknown	unknown	Chicken	Typhimurium	6
GCA_033185255.1	SAMEA112357024	2005	ES	Europe	Pig	Typhimurium	25
GCA_033185075.1	SAMEA112357033	2008	ES	Europe	Pig	Typhimurium	14
GCA_033185055.1	SAMEA112357032	2008	ES	Europe	Pig	Typhimurium	10
GCA_033185025.1	SAMEA112357035	2009	ES	Europe	Pig	Typhimurium	7
GCA_033184875.1	SAMEA112357040	2010	ES	Europe	Pig	Typhimurium	10
GCA_033184795.1	SAMEA112357046	2011	ES	Europe	Pig	Typhimurium	7
GCA_033184735.1	SAMEA112357049	2013	ES	Europe	Pig	Typhimurium	10
GCA_033184715.1	SAMEA112357051	2013	ES	Europe	Pig	Typhimurium	10
GCA_033184695.1	SAMEA112357050	2013	ES	Europe	Pig	Typhimurium	7
GCA_033184495.1	SAMEA112357061	2017	ES	Europe	Pig	Typhimurium	7
GCA_033184455.1	SAMEA112357063	2017	ES	Europe	Pig	Typhimurium	10
GCA_033184435.1	SAMEA112357066	2017	ES	Europe	Pig	Typhimurium	10
GCA_033184385.1	SAMEA112357064	2017	ES	Europe	Pig	Typhimurium	10
GCA_033184125.1	SAMEA112357079	2017	ES	Europe	Chicken	Typhimurium	10
GCA_033183845.1	SAMEA112357092	2020	ES	Europe	Chicken	Typhimurium	14
GCA_033183805.1	SAMEA112357093	2020	ES	Europe	Chicken	Typhimurium	14
GCA_033014855.1	SAMN35529624	2023	US	North America	Chicken	Typhimurium	6
GCA_032880025.1	SAMN35724178	2022	CA	North America	Pig	Typhimurium	10
GCA_032860245.1	SAMN35657431	2023	US	North America	Chicken	Typhimurium	6
GCA_032786725.1	SAMN37856039	2023	US	North America	Chicken	Typhimurium	6
GCA_032784865.1	SAMN35801628	2023	US	North America	Chicken	Typhimurium	6
GCA_032784065.1	SAMN35801630	2023	US	North America	Chicken	Typhimurium	6
GCA_032772295.1	SAMN35820000	2023	US	North America	Chicken	Typhimurium	14
GCA_032450815.1	SAMN36503984	2023	US	North America	Chicken	Typhimurium	6
GCA_032382635.1	SAMEA113940711	2018	DK	Europe	Pig	Typhimurium	7
GCA_032323515.1	SAMN36745199	2023	US	North America	Chicken	Typhimurium	14
GCA_032318235.1	SAMN36748278	2022	US	North America	Chicken	Typhimurium	6
GCA_032292585.1	SAMN37649506	2023	US	North America	Pig	Typhimurium	2
GCA_032245315.1	SAMN36274931	2023	US	North America	Chicken	Typhimurium	6
GCA_032206525.1	SAMN35623788	2023	US	North America	Chicken	Typhimurium	6
GCA_032047715.1	SAMN36502864	2023	US	North America	Chicken	Typhimurium	6
GCA_032037395.1	SAMN36772662	2022	US	North America	Chicken	Typhimurium	6
GCA_031902865.1	SAMEA113940702	2017	DK	Europe	Pig	Typhimurium	23
GCA_031902825.1	SAMEA113940704	2017	DK	Europe	Pig	Typhimurium	2
GCA_031773975.1	SAMN36772651	2022	US	North America	Chicken	Typhimurium	14
GCA_031772745.1	SAMN36825644	2023	US	North America	Pig	Typhimurium	3
GCA_031435525.1	SAMN37365360	2023	US	North America	Chicken	Typhimurium	6
GCA_031435505.1	SAMN37365513	2023	US	North America	Chicken	Typhimurium	6
GCA_031344835.1	SAMN36403370	2020	CN	East Asia	Chicken	Typhimurium	13
GCA_031344785.1	SAMN36403369	2020	CN	East Asia	Chicken	Typhimurium	13
GCA_031344775.1	SAMN36403372	2020	CN	East Asia	Chicken	Typhimurium	17
GCA_031344745.1	SAMN36403373	2020	CN	East Asia	Chicken	Typhimurium	13
GCA_031344715.1	SAMN36403374	2020	CN	East Asia	Chicken	Typhimurium	13
GCA_031344575.1	SAMN36403380	2020	CN	East Asia	Chicken	Typhimurium	13
GCA_031344515.1	SAMN36403386	2020	CN	East Asia	Pig	Typhimurium	7
GCA_031344435.1	SAMN36403390	2020	CN	East Asia	Pig	Typhimurium	7
GCA_031344385.1	SAMN36403389	2020	CN	East Asia	Chicken	Typhimurium	13
GCA_031344375.1	SAMN36403391	2020	CN	East Asia	Pig	Typhimurium	7
GCA_031344355.1	SAMN36403393	2020	CN	East Asia	Pig	Typhimurium	7
GCA_031343815.1	SAMN36403406	2019	CN	East Asia	Chicken	Typhimurium	8
GCA_031343775.1	SAMN36403407	2019	CN	East Asia	Chicken	Typhimurium	17
GCA_031343755.1	SAMN36403410	2019	CN	East Asia	Chicken	Typhimurium	17
GCA_031343715.1	SAMN36403409	2019	CN	East Asia	Chicken	Typhimurium	17
GCA_031343695.1	SAMN36403411	2019	CN	East Asia	Chicken	Typhimurium	17
GCA_031343095.1	SAMN36403442	2019	CN	East Asia	Chicken	Typhimurium	13
GCA_031343075.1	SAMN36403446	2019	CN	East Asia	Chicken	Typhimurium	13
GCA_031342945.1	SAMN36403447	2019	CN	East Asia	Chicken	Typhimurium	13
GCA_031342755.1	SAMN36403457	2019	CN	East Asia	Pig	Typhimurium	8
GCA_031342675.1	SAMN36403462	2019	CN	East Asia	Pig	Typhimurium	8
GCA_031330515.1	SAMN37328794	2023	US	North America	Chicken	Typhimurium	6
GCA_031059115.1	SAMN37214843	2023	US	North America	Chicken	Typhimurium	6
GCA_031057735.1	SAMN37215865	2023	US	North America	Chicken	Typhimurium	6
GCA_030939865.1	SAMN36908558	2022	US	North America	Chicken	Typhimurium	14
GCA_030887185.1	SAMN34291092	2023	US	North America	Chicken	Typhimurium	6
GCA_030887125.1	SAMN34291291	2023	US	North America	Chicken	Typhimurium	6
GCA_030503345.1	SAMN36408463	2017	US	North America	Chicken	Typhimurium	15
GCA_030503275.1	SAMN36408464	2017	US	North America	Chicken	Typhimurium	15
GCA_030503115.1	SAMN36408431	2014	US	North America	Chicken	Typhimurium	14
GCA_030503015.1	SAMN36408439	2015	US	North America	Chicken	Typhimurium	14
GCA_030262665.1	SAMN32145316	2016	PE	South America	Chicken	Typhimurium	23
GCA_029713145.1	SAMN34156606	2022	CA	North America	Pig	Typhimurium	10
GCA_029713085.1	SAMN34156614	2022	CA	North America	Pig	Typhimurium	11
GCA_029594695.1	SAMN34043128	2020	CN	East Asia	Chicken	Typhimurium	13
GCA_029586815.1	SAMN34068144	2023	US	North America	Chicken	Typhimurium	14
GCA_029577975.1	SAMN33879573	2022	BD	South Asia	Chicken	Typhimurium	10
GCA_029333575.1	SAMN33843646	2023	US	North America	Chicken	Typhimurium	6
GCA_029333555.1	SAMN33843643	2023	US	North America	Chicken	Typhimurium	6
GCA_029323715.1	SAMN33830137	2023	US	North America	Chicken	Typhimurium	6
GCA_029095645.1	SAMN33678424	2022	US	North America	Pig	Typhimurium	18
GCA_028957525.1	SAMN33566901	2023	US	North America	Chicken	Typhimurium	6
GCA_028955945.1	SAMN33567125	2023	US	North America	Chicken	Typhimurium	6
GCA_028955165.1	SAMN33569672	2023	unknown	unknown	Chicken	Typhimurium	6
GCA_028915085.1	SAMN33436831	2021	US	North America	Chicken	Typhimurium	14
GCA_028421265.1	SAMN33006419	2023	US	North America	Chicken	Typhimurium	6
GCA_028369655.1	SAMN32979499	2023	US	North America	Chicken	Typhimurium	6
GCA_027867445.1	SAMN32579312	2022	CA	North America	Pig	Typhimurium	10
GCA_027867305.1	SAMN32579307	2022	CA	North America	Pig	Typhimurium	11
GCA_027800035.1	SAMN32618766	2022	US	North America	Chicken	Typhimurium	6
GCA_027299745.1	SAMN32389801	2022	US	North America	Pig	Typhimurium	3
GCA_027219885.1	SAMN32349766	2022	US	North America	Pig	Typhimurium	10
GCA_027217925.1	SAMN32349960	2022	US	North America	Chicken	Typhimurium	6
GCA_027173445.1	SAMN32286207	2022	US	North America	Chicken	Typhimurium	6
GCA_027171795.1	SAMN32287884	2022	US	North America	Chicken	Typhimurium	6
GCA_027047395.1	SAMN32309885	2022	US	North America	Pig	Typhimurium	11
GCA_026785665.1	SAMN32131487	2022	US	North America	Chicken	Typhimurium	6
GCA_026785565.1	SAMN32131484	2022	US	North America	Chicken	Typhimurium	6
GCA_026784345.1	SAMN32131066	2022	US	North America	Pig	Typhimurium	10
GCA_026734735.1	SAMN32094288	2022	US	North America	Chicken	Typhimurium	6
GCA_026711995.1	SAMN31360483	2017	CN	East Asia	Pig	Typhimurium	7
GCA_026711925.1	SAMN31360485	2017	CN	East Asia	Pig	Typhimurium	7
GCA_026711895.1	SAMN31360488	2019	CN	East Asia	Pig	Typhimurium	7
GCA_026711735.1	SAMN31360496	2016	CN	East Asia	Pig	Typhimurium	7
GCA_026711585.1	SAMN31360503	2018	CN	East Asia	Pig	Typhimurium	7
GCA_026711365.1	SAMN31360515	2016	CN	East Asia	Pig	Typhimurium	7
GCA_026711315.1	SAMN31360516	2016	CN	East Asia	Pig	Typhimurium	7
GCA_026711185.1	SAMN31360523	2015	CN	East Asia	Pig	Typhimurium	7
GCA_026711115.1	SAMN31360526	2016	CN	East Asia	Pig	Typhimurium	7
GCA_026711105.1	SAMN31360525	2016	CN	East Asia	Pig	Typhimurium	7
GCA_026420225.1	SAMN31815500	2016	CN	East Asia	Pig	Typhimurium	7
GCA_026272675.1	SAMN31819917	2022	US	North America	Pig	Typhimurium	7
GCA_026182625.1	SAMN31661742	2022	CA	North America	Pig	Typhimurium	11
GCA_026180225.1	SAMN31538155	2020	US	North America	Pig	Typhimurium	18
GCA_026179865.1	SAMN31538159	2020	US	North America	Pig	Typhimurium	11
GCA_026179605.1	SAMN31661732	2022	CA	North America	Chicken	Typhimurium	15
GCA_026179385.1	SAMN31538156	2020	US	North America	Pig	Typhimurium	18
GCA_026166825.1	SAMN31538118	2021	US	North America	Pig	Typhimurium	18
GCA_026166705.1	SAMN31538112	2021	US	North America	Pig	Typhimurium	18
GCA_026166665.1	SAMN31538111	2021	US	North America	Pig	Typhimurium	18
GCA_026166445.1	SAMN31538101	2021	US	North America	Pig	Typhimurium	18
GCA_026166425.1	SAMN31538102	2021	US	North America	Pig	Typhimurium	18
GCA_026152675.1	SAMN31538059	2021	US	North America	Pig	Typhimurium	11
GCA_026152515.1	SAMN31538042	2021	US	North America	Pig	Typhimurium	11
GCA_026152455.1	SAMN31538065	2021	US	North America	Pig	Typhimurium	18
GCA_026152175.1	SAMN31538074	2021	US	North America	Pig	Typhimurium	11
GCA_026151995.1	SAMN31538058	2021	US	North America	Pig	Typhimurium	11
GCA_026080215.1	SAMN31535851	2022	US	North America	Pig	Typhimurium	2
GCA_025980205.1	SAMN31577207	2022	US	North America	Chicken	Typhimurium	6
GCA_025840685.1	SAMN31430946	2022	US	North America	Pig	Typhimurium	18
GCA_025807575.1	SAMN31408247	2022	US	North America	Chicken	Typhimurium	6
GCA_025800605.1	SAMN30958990	1972	PL	Europe	Chicken	Typhimurium	14
GCA_025800525.1	SAMN30958993	2013	PL	Europe	Pig	Typhimurium	10
GCA_025737195.1	SAMN31327873	2022	US	North America	Chicken	Typhimurium	6
GCA_025730235.1	SAMN31329041	2022	US	North America	Pig	Typhimurium	3
GCA_025694405.1	SAMN31275370	2021	US	North America	Chicken	Typhimurium	6
GCA_025694385.1	SAMN31275369	2021	US	North America	Chicken	Typhimurium	6
GCA_025694365.1	SAMN31275368	2021	US	North America	Chicken	Typhimurium	6
GCA_025694345.1	SAMN31275362	2021	US	North America	Chicken	Typhimurium	6
GCA_025694325.1	SAMN31275361	2021	US	North America	Chicken	Typhimurium	6
GCA_025694305.1	SAMN31275352	2021	US	North America	Chicken	Typhimurium	6
GCA_025694265.1	SAMN31275348	2021	US	North America	Chicken	Typhimurium	6
GCA_025694245.1	SAMN31275351	2021	US	North America	Chicken	Typhimurium	6
GCA_025694225.1	SAMN31275344	2021	US	North America	Chicken	Typhimurium	6
GCA_025692025.1	SAMN31275365	2021	US	North America	Chicken	Typhimurium	6
GCA_025691985.1	SAMN31275366	2021	US	North America	Chicken	Typhimurium	6
GCA_025691965.1	SAMN31275364	2021	US	North America	Chicken	Typhimurium	6
GCA_025691945.1	SAMN31275363	2021	US	North America	Chicken	Typhimurium	6
GCA_025691765.1	SAMN31275349	2021	US	North America	Chicken	Typhimurium	6
GCA_025691745.1	SAMN31275347	2021	US	North America	Chicken	Typhimurium	6
GCA_025691705.1	SAMN31275343	2021	US	North America	Chicken	Typhimurium	6
GCA_025633035.1	SAMN31209327	2022	US	North America	Chicken	Typhimurium	6
GCA_025632915.1	SAMN31209557	2022	US	North America	Chicken	Typhimurium	6
GCA_025531245.1	SAMN31111489	2022	US	North America	Chicken	Typhimurium	6
GCA_025338985.1	SAMN30941605	2022	US	North America	Chicken	Typhimurium	6
GCA_025323085.1	SAMN30927304	2022	US	North America	Chicken	Typhimurium	6
GCA_025180235.1	SAMN30810845	2022	US	North America	Chicken	Typhimurium	6
GCA_024969965.1	SAMN30348222	2022	US	North America	Chicken	Typhimurium	6
GCA_024929385.1	SAMN30651263	2022	US	North America	Chicken	Typhimurium	6
GCA_024924865.1	SAMN30661151	2022	US	North America	Chicken	Typhimurium	6
GCA_024826615.1	SAMEA4390603	2013	DK	Europe	Chicken	Typhimurium	16
GCA_024813095.1	SAMEA4390613	2012	DK	Europe	Chicken	Typhimurium	7
GCA_024688865.1	SAMN30195632	2022	US	North America	Chicken	Typhimurium	6
GCA_024688525.1	SAMN30195634	2022	US	North America	Chicken	Typhimurium	6
GCA_024626425.1	SAMN29924098	2021	CN	East Asia	Pig	Typhimurium	8
GCA_024626285.1	SAMN29924113	2021	CN	East Asia	Pig	Typhimurium	8
GCA_024626255.1	SAMN29924111	2021	CN	East Asia	Pig	Typhimurium	8
GCA_024626145.1	SAMN29924162	2021	CN	East Asia	Pig	Typhimurium	8
GCA_024626085.1	SAMN29924148	2021	CN	East Asia	Pig	Typhimurium	8
GCA_024626025.1	SAMN29924163	2021	CN	East Asia	Pig	Typhimurium	8
GCA_024625285.1	SAMN29924138	2021	CN	East Asia	Pig	Typhimurium	8
GCA_024625235.1	SAMN29924142	2021	CN	East Asia	Pig	Typhimurium	8
GCA_024625225.1	SAMN29924144	2021	CN	East Asia	Pig	Typhimurium	8
GCA_024625195.1	SAMN29924124	2021	CN	East Asia	Pig	Typhimurium	8
GCA_024625185.1	SAMN29924143	2021	CN	East Asia	Pig	Typhimurium	8
GCA_024624885.1	SAMN29924149	2021	CN	East Asia	Pig	Typhimurium	8
GCA_024624795.1	SAMN29924161	2021	CN	East Asia	Pig	Typhimurium	8
GCA_024624785.1	SAMN29924104	2021	CN	East Asia	Pig	Typhimurium	13
GCA_024624695.1	SAMN29924123	2021	CN	East Asia	Pig	Typhimurium	8
GCA_024624675.1	SAMN29924119	2021	CN	East Asia	Pig	Typhimurium	8
GCA_024624635.1	SAMN29924121	2021	CN	East Asia	Pig	Typhimurium	8
GCA_024624585.1	SAMN29924122	2021	CN	East Asia	Pig	Typhimurium	8
GCA_024624045.1	SAMN29924112	2021	CN	East Asia	Pig	Typhimurium	8
GCA_024530235.1	SAMEA12320477		BR	South America	Chicken	Typhimurium	14
GCA_024518335.1	SAMEA12320481		BR	South America	Chicken	Typhimurium	14
GCA_024426325.1	SAMEA12320413		BR	South America	Chicken	Typhimurium	14
GCA_024417145.1	SAMN29828297	2021	CA	North America	Pig	Typhimurium	11
GCA_024417105.1	SAMN29828267	2021	CA	North America	Pig	Typhimurium	10
GCA_024417025.1	SAMN29828296	2021	CA	North America	Pig	Typhimurium	14
GCA_024416935.1	SAMN29828293	2021	CA	North America	Pig	Typhimurium	11
GCA_024416715.1	SAMN29828288	2021	CA	North America	Pig	Typhimurium	2
GCA_024416635.1	SAMN29828286	2021	CA	North America	Pig	Typhimurium	11
GCA_024272605.1	SAMN29751936	2022	US	North America	Chicken	Typhimurium	6
GCA_024266875.1	SAMN29247809	2020	CN	East Asia	Chicken	Typhimurium	13
GCA_024261985.1	SAMN26535990	2011	CN	East Asia	Chicken	Typhimurium	7
GCA_024261855.1	SAMN26535998	2011	CN	East Asia	Chicken	Typhimurium	7
GCA_024261825.1	SAMN26535999	2011	CN	East Asia	Chicken	Typhimurium	7
GCA_024261745.1	SAMN26536004	2011	CN	East Asia	Pig	Typhimurium	7
GCA_024261725.1	SAMN26536003	2011	CN	East Asia	Chicken	Typhimurium	7
GCA_024261705.1	SAMN26536005	2011	CN	East Asia	Pig	Typhimurium	7
GCA_024261635.1	SAMN26536007	2011	CN	East Asia	Pig	Typhimurium	7
GCA_024261625.1	SAMN26536008	2011	CN	East Asia	Pig	Typhimurium	7
GCA_024261345.1	SAMN26536006	2011	CN	East Asia	Pig	Typhimurium	7
GCA_024243015.1	SAMN28824932	2019	CN	East Asia	Chicken	Typhimurium	13
GCA_024242975.1	SAMN28824933	2019	CN	East Asia	Chicken	Typhimurium	17
GCA_024242915.1	SAMN28824934	2020	CN	East Asia	Chicken	Typhimurium	13
GCA_024242875.1	SAMN28824936	2020	CN	East Asia	Chicken	Typhimurium	14
GCA_024242855.1	SAMN28824935	2020	CN	East Asia	Chicken	Typhimurium	13
GCA_024242815.1	SAMN28824937	2015	CN	East Asia	Chicken	Typhimurium	15
GCA_024242775.1	SAMN28824938	2015	CN	East Asia	Chicken	Typhimurium	15
GCA_024242735.1	SAMN28824939	2019	CN	East Asia	Chicken	Typhimurium	13
GCA_024242715.1	SAMN28824940	2019	CN	East Asia	Pig	Typhimurium	8
GCA_024242675.1	SAMN28824941	2019	CN	East Asia	Pig	Typhimurium	8
GCA_024242655.1	SAMN28824942	2021	CN	East Asia	Pig	Typhimurium	7
GCA_024242295.1	SAMN29599188	2022	US	North America	Pig	Typhimurium	11
GCA_024230135.1	SAMN29659829	2022	US	North America	Chicken	Typhimurium	6
GCA_024230035.1	SAMN29659823	2022	US	North America	Chicken	Typhimurium	6
GCA_024144645.1	SAMN29506276	2022	US	North America	Chicken	Typhimurium	6
GCA_024002775.1	SAMN29265687	2021	CA	North America	Pig	Typhimurium	11
GCA_024002755.1	SAMN29265686	2021	CA	North America	Pig	Typhimurium	11
GCA_024002735.1	SAMN29265682	2021	CA	North America	Pig	Typhimurium	11
GCA_024002695.1	SAMN29265683	2021	CA	North America	Pig	Typhimurium	11
GCA_024002095.1	SAMN29265681	2021	CA	North America	Pig	Typhimurium	8
GCA_024002055.1	SAMN29265689	2021	CA	North America	Pig	Typhimurium	10
GCA_023793515.1	SAMN28967797	2022	US	North America	Chicken	Typhimurium	6
GCA_023746725.1	SAMN28818465	2015	KR	East Asia	Pig	Typhimurium	24
GCA_023702165.1	SAMN28614156	2019	KR	East Asia	Pig	Typhimurium	24
GCA_023619925.1	SAMN28794828	2022	US	North America	Chicken	Typhimurium	6
GCA_023548465.1	SAMN28659271	2022	US	North America	Chicken	Typhimurium	6
GCA_023527965.1	SAMN28600480	2022	US	North America	Pig	Typhimurium	2
GCA_023513605.1	SAMN28553695	2022	US	North America	Chicken	Typhimurium	6
GCA_023335105.1	SAMN28194824	2022	US	North America	Chicken	Typhimurium	6
GCA_023297085.1	SAMN28162811	2022	US	North America	Chicken	Typhimurium	6
GCA_023018665.1	SAMN27603934	2022	US	North America	Pig	Typhimurium	23
GCA_023018545.1	SAMN27603936	2022	US	North America	Chicken	Typhimurium	6
GCA_022964695.1	SAMN27552204	2022	US	North America	Chicken	Typhimurium	6
GCA_022938625.1	SAMN27062128	2022	US	North America	Pig	Typhimurium	11
GCA_022906295.1	SAMN27291898	2022	US	North America	Chicken	Typhimurium	6
GCA_022886195.1	SAMN27480537	2015	AR	South America	Chicken	Typhimurium	15
GCA_022886085.1	SAMN27480543	2020	AR	South America	Chicken	Typhimurium	15
GCA_022886065.1	SAMN27480518	2021	AR	South America	Chicken	Typhimurium	15
GCA_022885945.1	SAMN27480521	2020	AR	South America	Chicken	Typhimurium	15
GCA_022885905.1	SAMN27480544	2015	AR	South America	Chicken	Typhimurium	15
GCA_022885645.1	SAMN27480562	2017	AR	South America	Chicken	Typhimurium	15
GCA_022885565.1	SAMN27480554	2020	AR	South America	Chicken	Typhimurium	15
GCA_022878685.1	SAMN27479783	2021	CA	North America	Pig	Typhimurium	10
GCA_022878625.1	SAMN27479805	2021	CA	North America	Pig	Typhimurium	2
GCA_022878525.1	SAMN27479799	2021	CA	North America	Pig	Typhimurium	7
GCA_022878465.1	SAMN27479797	2021	CA	North America	Pig	Typhimurium	10
GCA_022878345.1	SAMN27479794	2021	CA	North America	Pig	Typhimurium	10
GCA_022656585.1	SAMN26816163	2022	US	North America	Chicken	Typhimurium	6
GCA_022590615.1	SAMN26565786	2022	US	North America	Chicken	Typhimurium	6
GCA_022513505.1	SAMN26288839	2019	CN	East Asia	Pig	Typhimurium	17
GCA_022513405.1	SAMN26288842	2019	CN	East Asia	Chicken	Typhimurium	13
GCA_022513005.1	SAMN26288882	2019	CN	East Asia	Chicken	Typhimurium	7
GCA_022512845.1	SAMN26288894	2019	CN	East Asia	Chicken	Typhimurium	7
GCA_022512605.1	SAMN26288886	2019	CN	East Asia	Chicken	Typhimurium	13
GCA_022512455.1	SAMN26288883	2019	CN	East Asia	Chicken	Typhimurium	7
GCA_022512315.1	SAMN26288887	2019	CN	East Asia	Chicken	Typhimurium	13
GCA_022512145.1	SAMN26288893	2019	CN	East Asia	Chicken	Typhimurium	7
GCA_022511855.1	SAMN26288880	2019	CN	East Asia	Chicken	Typhimurium	7
GCA_022511745.1	SAMN26288881	2019	CN	East Asia	Chicken	Typhimurium	7
GCA_022472815.1	SAMEA4390743	2014	DK	Europe	Chicken	Typhimurium	16
GCA_022472075.1	SAMEA4390701	2013	DK	Europe	Chicken	Typhimurium	16
GCA_022470035.1	SAMEA4390593	2012	DK	Europe	Chicken	Typhimurium	7
GCA_022469915.1	SAMEA4390602	2013	DK	Europe	Chicken	Typhimurium	16
GCA_022469875.1	SAMEA4390587	2013	DK	Europe	Chicken	Typhimurium	22
GCA_022421485.1	SAMN26315798	2022	US	North America	Chicken	Typhimurium	6
GCA_022420945.1	SAMN26315791	2022	US	North America	Chicken	Typhimurium	6
GCA_022331365.1	SAMN25944489	2022	US	North America	Pig	Typhimurium	10
GCA_022319625.1	SAMN25943207	2022	US	North America	Chicken	Typhimurium	6
GCA_022178445.1	SAMN24180703	2017	IN	South Asia	Chicken	Typhimurium	17
GCA_022178405.1	SAMN24180700	2017	IN	South Asia	Chicken	Typhimurium	17
GCA_022178385.1	SAMN24180699	2016	IN	South Asia	Chicken	Typhimurium	17
GCA_022050305.1	SAMN19486358	2016	US	North America	Chicken	Typhimurium	14
GCA_021867315.1	SAMN25564662	2022	US	North America	Chicken	Typhimurium	6
GCA_021763865.1	SAMN25523646	2022	US	North America	Chicken	Typhimurium	6
GCA_021747265.1	SAMN25076246	2021	US	North America	Pig	Typhimurium	1
GCA_021527265.1	SAMN25077493	2021	US	North America	Pig	Typhimurium	8
GCA_021449085.1	SAMEA7501039	2019	BE	Europe	Pig	Typhimurium	2
GCA_021448705.1	SAMEA7501046	2019	BE	Europe	Chicken	Typhimurium	18
GCA_021448005.1	SAMEA7501043	2019	BE	Europe	Chicken	Typhimurium	7
GCA_021447945.1	SAMEA7501050	2020	BE	Europe	Pig	Typhimurium	2
GCA_021180785.1	SAMN23795499	2021	US	North America	Chicken	Typhimurium	14
GCA_021180545.1	SAMN23795505	2021	US	North America	Chicken	Typhimurium	16
GCA_020964675.1	SAMN23411055	2021	US	North America	Chicken	Typhimurium	6
GCA_020804715.1	SAMN22984405	2021	US	North America	Chicken	Typhimurium	6
GCA_020711835.1	SAMN22822633	2021	US	North America	Chicken	Typhimurium	6
GCA_020709775.1	SAMN22822647	2021	US	North America	Pig	Typhimurium	11
GCA_020701775.1	SAMN22784562	2021	US	North America	Chicken	Typhimurium	6
GCA_020681665.1	SAMN22781872	2021	US	North America	Chicken	Typhimurium	6
GCA_020546085.1	SAMN22428087	2021	US	North America	Chicken	Typhimurium	6
GCA_020515475.1	SAMN21907642	2020	IN	South Asia	Chicken	Typhimurium	17
GCA_020506865.1	SAMN22306809	2021	US	North America	Chicken	Typhimurium	6
GCA_020404175.1	SAMN21907558	2020	IN	South Asia	Chicken	Typhimurium	17
GCA_020235235.1	SAMN21882478	2021	US	North America	Pig	Typhimurium	10
GCA_020156435.1	SAMN21603312	2020	CA	North America	Pig	Typhimurium	14
GCA_020156415.1	SAMN21603311	2020	CA	North America	Pig	Typhimurium	11
GCA_020012055.1	SAMN19819868	2019	CN	East Asia	Chicken	Typhimurium	7
GCA_020005105.1	SAMN21434912	2021	US	North America	Chicken	Typhimurium	6
GCA_020003745.1	SAMN19819842	2018	CN	East Asia	Chicken	Typhimurium	7
GCA_020003735.1	SAMN19819840	2018	CN	East Asia	Chicken	Typhimurium	7
GCA_020003705.1	SAMN19819841	2018	CN	East Asia	Chicken	Typhimurium	7
GCA_020003595.1	SAMN19819847	2018	CN	East Asia	Chicken	Typhimurium	7
GCA_020003525.1	SAMN19819849	2019	CN	East Asia	Chicken	Typhimurium	7
GCA_020003505.1	SAMN19819850	2019	CN	East Asia	Chicken	Typhimurium	7
GCA_020003485.1	SAMN19819851	2019	CN	East Asia	Chicken	Typhimurium	7
GCA_020003465.1	SAMN19819854	2019	CN	East Asia	Chicken	Typhimurium	7
GCA_020003405.1	SAMN19819856	2019	CN	East Asia	Chicken	Typhimurium	7
GCA_020003385.1	SAMN19819857	2019	CN	East Asia	Chicken	Typhimurium	7
GCA_020003325.1	SAMN19819861	2019	CN	East Asia	Chicken	Typhimurium	7
GCA_020003185.1	SAMN19819867	2019	CN	East Asia	Chicken	Typhimurium	7
GCA_019990645.1	SAMN21166623	2019	CN	East Asia	Chicken	Typhimurium	23
GCA_019990465.1	SAMN21166611	2019	CN	East Asia	Pig	Typhimurium	25
GCA_019985175.1	SAMN19812804	2019	CN	East Asia	Chicken	Typhimurium	8
GCA_019985155.1	SAMN19812805	2019	CN	East Asia	Chicken	Typhimurium	8
GCA_019985125.1	SAMN19812807	2019	CN	East Asia	Chicken	Typhimurium	8
GCA_019985115.1	SAMN19812806	2019	CN	East Asia	Chicken	Typhimurium	8
GCA_019985085.1	SAMN19812808	2019	CN	East Asia	Chicken	Typhimurium	8
GCA_019985035.1	SAMN19812810	2019	CN	East Asia	Chicken	Typhimurium	16
GCA_019985025.1	SAMN19812809	2019	CN	East Asia	Chicken	Typhimurium	8
GCA_019969235.1	SAMN19812511	2018	CN	East Asia	Chicken	Typhimurium	11
GCA_019892475.1	SAMN20082312	2020	CA	North America	Pig	Typhimurium	2
GCA_019876945.1	SAMN21215545	2020	US	North America	Chicken	Typhimurium	14
GCA_019874665.1	SAMN21215543	2020	US	North America	Chicken	Typhimurium	14
GCA_019874645.1	SAMN21215540	2020	US	North America	Chicken	Typhimurium	14
GCA_019874185.1	SAMN21215539	2020	US	North America	Chicken	Typhimurium	14
GCA_019830375.1	SAMN20170118	2021	US	North America	Chicken	Typhimurium	6
GCA_019830355.1	SAMN20170129	2021	US	North America	Chicken	Typhimurium	6
GCA_019464175.1	SAMN20585103	2020	US	North America	Chicken	Typhimurium	14
GCA_019435345.1	SAMN20518126	2021	US	North America	Pig	Typhimurium	11
GCA_019358015.1	SAMN20400412	2021	US	North America	Pig	Typhimurium	11
GCA_019328835.1	SAMN20350582	2021	US	North America	Chicken	Typhimurium	6
GCA_019328725.1	SAMN20350581	2021	US	North America	Chicken	Typhimurium	6
GCA_019257505.1	SAMN20170112	2021	US	North America	Chicken	Typhimurium	6
GCA_019256805.1	SAMN20170111	2021	US	North America	Chicken	Typhimurium	6
GCA_019256325.1	SAMN20170121	2021	US	North America	Chicken	Typhimurium	6
GCA_019252975.1	SAMN20170131	2021	US	North America	Chicken	Typhimurium	14
GCA_019252945.1	SAMN20170130	2021	US	North America	Chicken	Typhimurium	14
GCA_019239675.1	SAMN20170114	2021	US	North America	Chicken	Typhimurium	14
GCA_019209445.1	SAMN20170124	2021	US	North America	Chicken	Typhimurium	6
GCA_019205505.1	SAMN20170120	2021	US	North America	Chicken	Typhimurium	6
GCA_019204325.1	SAMN20174371	2021	US	North America	Chicken	Typhimurium	14
GCA_019176855.1	SAMN20109344	2021	US	North America	Chicken	Typhimurium	6
GCA_019158195.1	SAMN20082315	2020	CA	North America	Pig	Typhimurium	2
GCA_019158175.1	SAMN20082311	2020	CA	North America	Pig	Typhimurium	11
GCA_019158035.1	SAMN20082294	2020	CA	North America	Pig	Typhimurium	10
GCA_019157995.1	SAMN20082300	2020	CA	North America	Pig	Typhimurium	11
GCA_019155815.1	SAMN20084397	2020	CA	North America	Pig	Typhimurium	11
GCA_019155755.1	SAMN20084398	2020	CA	North America	Pig	Typhimurium	7
GCA_019155465.1	SAMN20084416	2020	CA	North America	Pig	Typhimurium	18
GCA_019155425.1	SAMN20084407	2020	CA	North America	Pig	Typhimurium	11
GCA_019155085.1	SAMN20084402	2020	CA	North America	Pig	Typhimurium	7
GCA_018958715.1	SAMN19764281	2021	US	North America	Chicken	Typhimurium	6
GCA_018477545.1	SAMN19102607	2016	US	North America	Chicken	Typhimurium	14
GCA_018477505.1	SAMN19102606	2016	US	North America	Chicken	Typhimurium	14
GCA_018477485.1	SAMN19102609	2016	US	North America	Chicken	Typhimurium	14
GCA_018477465.1	SAMN19102608	2016	US	North America	Chicken	Typhimurium	14
GCA_018477445.1	SAMN19102605	2016	US	North America	Chicken	Typhimurium	14
GCA_018466445.1	SAMN19288934	2021	US	North America	Chicken	Typhimurium	14
GCA_018414405.1	SAMN19274649	2021	US	North America	Pig	Typhimurium	1
GCA_018351695.1	SAMN19118868	2021	US	North America	Chicken	Typhimurium	6
GCA_018276745.1	SAMN19015172	2021	US	North America	Chicken	Typhimurium	6
GCA_018185775.1	SAMN18872221	2016	US	North America	Chicken	Typhimurium	14
GCA_018169395.1	SAMN18863741	2016	US	North America	Chicken	Typhimurium	6
GCA_018169235.1	SAMN18863739	2016	US	North America	Chicken	Typhimurium	14
GCA_018169195.1	SAMN18863738	2016	US	North America	Chicken	Typhimurium	14
GCA_017955355.1	SAMN06034056	2016	US	North America	Pig	Typhimurium	14
GCA_017716635.1	SAMN18528818	2021	US	North America	Chicken	Typhimurium	6
GCA_017497035.1	SAMN18350642	2021	US	North America	Chicken	Typhimurium	6
GCA_017482265.1	SAMN18340498	2016	US	North America	Chicken	Typhimurium	6
GCA_017482075.1	SAMN18340499	2016	US	North America	Chicken	Typhimurium	6
GCA_017339655.1	SAMN18204975	2016	US	North America	Chicken	Typhimurium	6
GCA_017339615.1	SAMN18205024	2016	US	North America	Chicken	Typhimurium	6
GCA_017329685.1	SAMN13978731	2018	EC	South America	Pig	Typhimurium	14
GCA_017263725.1	SAMN18098575	2021	US	North America	Chicken	Typhimurium	6
GCA_017263635.1	SAMN18098667	2021	US	North America	Chicken	Typhimurium	6
GCA_017181455.1	SAMN17717872	2020	US	North America	Chicken	Typhimurium	6
GCA_017111205.1	SAMN18062713	2016	US	North America	Chicken	Typhimurium	6
GCA_017111065.1	SAMN18062714	2016	US	North America	Chicken	Typhimurium	6
GCA_017110225.1	SAMN18052942	2021	US	North America	Chicken	Typhimurium	14
GCA_017083185.1	SAMN18090132	2016	US	North America	Chicken	Typhimurium	6
GCA_017083165.1	SAMN18090131	2016	US	North America	Chicken	Typhimurium	14
GCA_017036995.1	SAMN17868385	2021	US	North America	Chicken	Typhimurium	6
GCA_016952595.1	SAMN14504768	2002	US	North America	Pig	Typhimurium	11
GCA_016916215.1	SAMN16708158	2017	unknown	unknown	Pig	Typhimurium	8
GCA_016911915.1	SAMN16708129	2017	unknown	unknown	Chicken	Typhimurium	19
GCA_016911015.1	SAMN16707912	2017	unknown	unknown	Pig	Typhimurium	8
GCA_016910985.1	SAMN16707914	2017	unknown	unknown	Pig	Typhimurium	7
GCA_016631005.1	SAMN08734399	2013	IE	Europe	Pig	Typhimurium	23
GCA_016629845.1	SAMN08734272	2013	IE	Europe	Pig	Typhimurium	23
GCA_016629825.1	SAMN08734391	2012	IE	Europe	Pig	Typhimurium	23
GCA_016617755.1	SAMN03269320	2003	US	North America	Chicken	Typhimurium	10
GCA_016611005.1	SAMN17251454	2020	US	North America	Pig	Typhimurium	11
GCA_016454365.1	SAMN14504713	2002	US	North America	Pig	Typhimurium	11
GCA_016452165.1	SAMN14504767	2002	US	North America	Pig	Typhimurium	11
GCA_016383625.1	SAMN09404507	2018	US	North America	Pig	Typhimurium	18
GCA_016377535.1	SAMN02902755	2007	US	North America	Pig	Typhimurium	10
GCA_016377165.1	SAMN02595876	2010	US	North America	Pig	Typhimurium	11
GCA_016365425.1	SAMN06034047	2015	US	North America	Pig	Typhimurium	11
GCA_016364645.1	SAMN07229638	2017	US	North America	Pig	Typhimurium	10
GCA_016362845.1	SAMN06034051	2016	US	North America	Pig	Typhimurium	11
GCA_016362805.1	SAMN06034052	2016	US	North America	Pig	Typhimurium	11
GCA_016361955.1	SAMN07503784	2016	BB	North America	Chicken	Typhimurium	14
GCA_016360125.1	SAMN07420457	2015	US	North America	Pig	Typhimurium	11
GCA_016356555.1	SAMN08606809	2018	US	North America	Pig	Typhimurium	18
GCA_016355505.1	SAMN08744599	2018	US	North America	Pig	Typhimurium	10
GCA_016352525.1	SAMN08963945	2017	US	North America	Chicken	Typhimurium	14
GCA_016350685.1	SAMN17147208	2020	US	North America	Chicken	Typhimurium	6
GCA_016335935.1	SAMN04993433	2016	US	North America	Pig	Typhimurium	11
GCA_016335375.1	SAMN04867493	2016	US	North America	Pig	Typhimurium	11
GCA_016335355.1	SAMN02699924	2012	US	North America	Pig	Typhimurium	11
GCA_016334835.1	SAMN04993560	2015	US	North America	Pig	Typhimurium	11
GCA_016334395.1	SAMN08226260	2017	US	North America	Chicken	Typhimurium	14
GCA_016333135.1	SAMN04481396	2015	US	North America	Pig	Typhimurium	11
GCA_016331565.1	SAMN02595814	2007	US	North America	Pig	Typhimurium	12
GCA_016328785.1	SAMN02595827	2008	US	North America	Pig	Typhimurium	11
GCA_016328745.1	SAMN02595881	2010	US	North America	Pig	Typhimurium	11
GCA_016328725.1	SAMN02595819	2008	US	North America	Pig	Typhimurium	10
GCA_016328605.1	SAMN02595824	2008	US	North America	Pig	Typhimurium	10
GCA_016326525.1	SAMN02699878	2008	US	North America	Pig	Typhimurium	11
GCA_016323125.1	SAMN07420471	2014	US	North America	Pig	Typhimurium	11
GCA_016322105.1	SAMN06034094	2015	US	North America	Pig	Typhimurium	11
GCA_016322025.1	SAMN06034081	2016	US	North America	Pig	Typhimurium	11
GCA_016319765.1	SAMN07682512	2016	TT	North America	Chicken	Typhimurium	17
GCA_016313725.1	SAMN17138547	2020	US	North America	Chicken	Typhimurium	6
GCA_016275545.1	SAMEA104410910	2016	GB	Europe	Pig	Typhimurium	25
GCA_016262445.1	SAMN17121911		GB	Europe	Pig	Typhimurium	25
GCA_016257605.1	SAMN17121965		GB	Europe	Pig	Typhimurium	25
GCA_016249895.1	SAMN17121919		GB	Europe	Pig	Typhimurium	25
GCA_016249875.1	SAMN17121939		GB	Europe	Pig	Typhimurium	25
GCA_016249815.1	SAMN17121931		GB	Europe	Pig	Typhimurium	25
GCA_016249775.1	SAMN17121903		GB	Europe	Pig	Typhimurium	25
GCA_016249735.1	SAMN17121986		GB	Europe	Pig	Typhimurium	25
GCA_016249715.1	SAMN17121929		GB	Europe	Pig	Typhimurium	25
GCA_016249675.1	SAMN17121904		GB	Europe	Pig	Typhimurium	25
GCA_016249655.1	SAMN17121918		GB	Europe	Pig	Typhimurium	25
GCA_016249635.1	SAMN17121910		GB	Europe	Pig	Typhimurium	25
GCA_016249615.1	SAMN17121914		GB	Europe	Pig	Typhimurium	25
GCA_016249595.1	SAMN17121915		GB	Europe	Pig	Typhimurium	25
GCA_016249555.1	SAMN17121945		GB	Europe	Pig	Typhimurium	25
GCA_016249535.1	SAMN17121921		GB	Europe	Pig	Typhimurium	25
GCA_016249515.1	SAMN17121926		GB	Europe	Pig	Typhimurium	25
GCA_016249495.1	SAMN17121922		GB	Europe	Pig	Typhimurium	25
GCA_016249475.1	SAMN17121938		GB	Europe	Pig	Typhimurium	25
GCA_016249455.1	SAMN17121987		GB	Europe	Pig	Typhimurium	25
GCA_016249435.1	SAMN17121905		GB	Europe	Pig	Typhimurium	25
GCA_016249415.1	SAMN17121980		GB	Europe	Pig	Typhimurium	25
GCA_016249375.1	SAMN17121916		GB	Europe	Pig	Typhimurium	25
GCA_016249355.1	SAMN17121907		GB	Europe	Pig	Typhimurium	25
GCA_016249335.1	SAMN17121963		GB	Europe	Pig	Typhimurium	25
GCA_016249315.1	SAMN17121972		GB	Europe	Pig	Typhimurium	25
GCA_016249295.1	SAMN17121973		GB	Europe	Pig	Typhimurium	25
GCA_016249275.1	SAMN17121962		GB	Europe	Pig	Typhimurium	25
GCA_016249255.1	SAMN17121985		GB	Europe	Pig	Typhimurium	25
GCA_016249235.1	SAMN17121964		GB	Europe	Pig	Typhimurium	25
GCA_016249215.1	SAMN17121968		GB	Europe	Pig	Typhimurium	25
GCA_016249195.1	SAMN17121969		GB	Europe	Pig	Typhimurium	25
GCA_016249135.1	SAMN17121959		GB	Europe	Pig	Typhimurium	25
GCA_016249115.1	SAMN17121958		GB	Europe	Pig	Typhimurium	25
GCA_016249075.1	SAMN17121948		GB	Europe	Pig	Typhimurium	25
GCA_016249035.1	SAMN17121947		GB	Europe	Pig	Typhimurium	25
GCA_016249015.1	SAMN17121946		GB	Europe	Pig	Typhimurium	25
GCA_016248975.1	SAMN17121941		GB	Europe	Pig	Typhimurium	25
GCA_016248955.1	SAMN17121954		GB	Europe	Pig	Typhimurium	25
GCA_016248935.1	SAMN17121953		GB	Europe	Pig	Typhimurium	25
GCA_016248915.1	SAMN17121906		GB	Europe	Pig	Typhimurium	25
GCA_016248895.1	SAMN17121951		GB	Europe	Pig	Typhimurium	25
GCA_016248865.1	SAMN17121937		GB	Europe	Pig	Typhimurium	25
GCA_016248835.1	SAMN17121942		GB	Europe	Pig	Typhimurium	25
GCA_016248815.1	SAMN17121940		GB	Europe	Pig	Typhimurium	25
GCA_016248795.1	SAMN17121925		GB	Europe	Pig	Typhimurium	25
GCA_016248775.1	SAMN17121934		GB	Europe	Pig	Typhimurium	25
GCA_016248755.1	SAMN17121927		GB	Europe	Pig	Typhimurium	25
GCA_016248735.1	SAMN17121920		GB	Europe	Pig	Typhimurium	25
GCA_016248715.1	SAMN17121928		GB	Europe	Pig	Typhimurium	25
GCA_016248695.1	SAMN17121923		GB	Europe	Pig	Typhimurium	25
GCA_016248675.1	SAMN17121932		GB	Europe	Pig	Typhimurium	25
GCA_016248655.1	SAMN17121913		GB	Europe	Pig	Typhimurium	25
GCA_016248635.1	SAMN17121912		GB	Europe	Pig	Typhimurium	25
GCA_016248555.1	SAMN17121983		GB	Europe	Pig	Typhimurium	25
GCA_016248515.1	SAMN17121981		GB	Europe	Pig	Typhimurium	25
GCA_016248075.1	SAMN17121908		GB	Europe	Pig	Typhimurium	25
GCA_016248055.1	SAMN17121979		GB	Europe	Pig	Typhimurium	25
GCA_016248015.1	SAMN17121970		GB	Europe	Pig	Typhimurium	25
GCA_016247995.1	SAMN17121971		GB	Europe	Pig	Typhimurium	25
GCA_016247775.1	SAMN17121976		GB	Europe	Pig	Typhimurium	25
GCA_016247755.1	SAMN17121977		GB	Europe	Pig	Typhimurium	25
GCA_016247675.1	SAMN17121960		GB	Europe	Pig	Typhimurium	25
GCA_016247635.1	SAMN17121982		GB	Europe	Pig	Typhimurium	25
GCA_016247475.1	SAMN17121901		GB	Europe	Pig	Typhimurium	25
GCA_016247435.1	SAMN17121955		GB	Europe	Pig	Typhimurium	25
GCA_016247415.1	SAMN17121950		GB	Europe	Pig	Typhimurium	25
GCA_016247375.1	SAMN17121978		GB	Europe	Pig	Typhimurium	25
GCA_016247355.1	SAMN17121909		GB	Europe	Pig	Typhimurium	25
GCA_016246475.1	SAMN17129680	2020	US	North America	Chicken	Typhimurium	6
GCA_016242655.1	SAMN12799290	2019	US	North America	Chicken	Typhimurium	14
GCA_016241515.1	SAMN12822644	2019	US	North America	Chicken	Typhimurium	14
GCA_016241415.1	SAMN12822636	2019	US	North America	Chicken	Typhimurium	14
GCA_016202065.1	SAMN13979616	2018	EC	South America	Pig	Typhimurium	17
GCA_016176245.1	SAMN14504660	2002	US	North America	Pig	Typhimurium	10
GCA_016174665.1	SAMN14504930	2004	US	North America	Pig	Typhimurium	11
GCA_016156335.1	SAMN16248635	2012	CA	North America	Chicken	Typhimurium	18
GCA_016120855.1	SAMN16662062	2020	US	North America	Chicken	Typhimurium	14
GCA_016105565.1	SAMN10423934	2015	US	North America	Pig	Typhimurium	2
GCA_016105325.1	SAMN10423935	2015	US	North America	Pig	Typhimurium	3
GCA_016104905.1	SAMN10423904	2014	US	North America	Pig	Typhimurium	11
GCA_016104745.1	SAMN10423941	2015	US	North America	Pig	Typhimurium	3
GCA_016103865.1	SAMN10423890	2016	US	North America	Pig	Typhimurium	11
GCA_016103795.1	SAMN10423925	2015	US	North America	Pig	Typhimurium	11
GCA_016103785.1	SAMN10423939	2015	US	North America	Pig	Typhimurium	11
GCA_016100215.1	SAMN10423906	2015	US	North America	Pig	Typhimurium	11
GCA_016100105.1	SAMN10423896	2015	US	North America	Pig	Typhimurium	11
GCA_016028095.1	SAMEA7114597	2005	IE	Europe	Pig	Typhimurium	10
GCA_015953185.1	SAMN16853460	2020	US	North America	Chicken	Typhimurium	6
GCA_015943345.1	SAMN15349811		GB	Europe	Pig	Typhimurium	25
GCA_015943325.1	SAMN15349891		GB	Europe	Pig	Typhimurium	25
GCA_015943285.1	SAMN15349872		GB	Europe	Pig	Typhimurium	25
GCA_015943215.1	SAMN15349870		GB	Europe	Pig	Typhimurium	25
GCA_015943205.1	SAMN15349841		GB	Europe	Pig	Typhimurium	25
GCA_015943165.1	SAMN15349830		GB	Europe	Pig	Typhimurium	25
GCA_015943125.1	SAMN15349838		GB	Europe	Pig	Typhimurium	25
GCA_015943085.1	SAMN15349845		GB	Europe	Pig	Typhimurium	25
GCA_015942585.1	SAMN15349849		GB	Europe	Pig	Typhimurium	25
GCA_015942545.1	SAMN15349886		GB	Europe	Pig	Typhimurium	25
GCA_015942505.1	SAMN15349875		GB	Europe	Pig	Typhimurium	25
GCA_015942285.1	SAMN15349865		GB	Europe	Pig	Typhimurium	25
GCA_015942265.1	SAMN15349887		GB	Europe	Pig	Typhimurium	25
GCA_015942245.1	SAMN15349880		GB	Europe	Pig	Typhimurium	25
GCA_015942225.1	SAMN15349877		GB	Europe	Pig	Typhimurium	25
GCA_015942205.1	SAMN15349856		GB	Europe	Pig	Typhimurium	25
GCA_015942185.1	SAMN15349874		GB	Europe	Pig	Typhimurium	25
GCA_015942165.1	SAMN15349848		GB	Europe	Pig	Typhimurium	25
GCA_015942125.1	SAMN15349858		GB	Europe	Pig	Typhimurium	25
GCA_015942065.1	SAMN15349857		GB	Europe	Pig	Typhimurium	25
GCA_015941325.1	SAMN15349851		GB	Europe	Pig	Typhimurium	25
GCA_015941285.1	SAMN15349853		GB	Europe	Pig	Typhimurium	25
GCA_015941265.1	SAMN15349846		GB	Europe	Pig	Typhimurium	25
GCA_015941245.1	SAMN15349879		GB	Europe	Pig	Typhimurium	25
GCA_015941225.1	SAMN15349868		GB	Europe	Pig	Typhimurium	25
GCA_015941185.1	SAMN15349871		GB	Europe	Pig	Typhimurium	25
GCA_015941165.1	SAMN15349815		GB	Europe	Pig	Typhimurium	25
GCA_015941145.1	SAMN15349862		GB	Europe	Pig	Typhimurium	25
GCA_015941125.1	SAMN15349893		GB	Europe	Pig	Typhimurium	25
GCA_015941105.1	SAMN15349889		GB	Europe	Pig	Typhimurium	25
GCA_015941065.1	SAMN15349859		GB	Europe	Pig	Typhimurium	25
GCA_015941045.1	SAMN15349847		GB	Europe	Pig	Typhimurium	25
GCA_015941025.1	SAMN15349861		GB	Europe	Pig	Typhimurium	25
GCA_015940985.1	SAMN15349814		GB	Europe	Pig	Typhimurium	25
GCA_015940845.1	SAMN15349884		GB	Europe	Pig	Typhimurium	25
GCA_015940805.1	SAMN15349885		GB	Europe	Pig	Typhimurium	25
GCA_015940775.1	SAMN15349878		GB	Europe	Pig	Typhimurium	25
GCA_015940765.1	SAMN15349881		GB	Europe	Pig	Typhimurium	25
GCA_015940505.1	SAMN15349850		GB	Europe	Pig	Typhimurium	25
GCA_015940485.1	SAMN15349866		GB	Europe	Pig	Typhimurium	25
GCA_015940455.1	SAMN15349810		GB	Europe	Pig	Typhimurium	25
GCA_015940445.1	SAMN15349873		GB	Europe	Pig	Typhimurium	25
GCA_015940425.1	SAMN15349840		GB	Europe	Pig	Typhimurium	25
GCA_015940385.1	SAMN15349842		GB	Europe	Pig	Typhimurium	25
GCA_015940365.1	SAMN15349831		GB	Europe	Pig	Typhimurium	25
GCA_015940345.1	SAMN15349844		GB	Europe	Pig	Typhimurium	25
GCA_015886405.1	SAMEA100266418	2004	AU	Oceania	Pig	Typhimurium	15
GCA_015885385.1	SAMEA100246168	1993	AU	Oceania	Chicken	Typhimurium	15
GCA_015695585.1	SAMN15058887	2009	GB	Europe	Pig	Typhimurium	7
GCA_015688655.1	SAMN15349852		GB	Europe	Pig	Typhimurium	25
GCA_015685615.1	SAMN15349864		GB	Europe	Pig	Typhimurium	25
GCA_015685535.1	SAMN15349839		GB	Europe	Pig	Typhimurium	25
GCA_015685195.1	SAMN15349888		GB	Europe	Pig	Typhimurium	25
GCA_015685175.1	SAMN15349860		GB	Europe	Pig	Typhimurium	25
GCA_015685115.1	SAMN15349854		GB	Europe	Pig	Typhimurium	25
GCA_015685015.1	SAMN15349807		GB	Europe	Pig	Typhimurium	25
GCA_015684715.1	SAMN15349876		GB	Europe	Pig	Typhimurium	25
GCA_015684475.1	SAMN15349817		GB	Europe	Pig	Typhimurium	25
GCA_015684415.1	SAMN15349867		GB	Europe	Pig	Typhimurium	25
GCA_015684075.1	SAMN15349855		GB	Europe	Pig	Typhimurium	25
GCA_015683795.1	SAMN15349890		GB	Europe	Pig	Typhimurium	25
GCA_015683665.1	SAMN15349869		GB	Europe	Pig	Typhimurium	25
GCA_015683515.1	SAMN15349863		GB	Europe	Pig	Typhimurium	25
GCA_015651785.1	SAMD00097411	2011	JP	East Asia	Pig	Typhimurium	10
GCA_015651685.1	SAMD00097413	2010	IT	Europe	Pig	Typhimurium	10
GCA_015651265.1	SAMD00097415	2011	IT	Europe	Pig	Typhimurium	10
GCA_015651005.1	SAMD00097428	2008	JP	East Asia	Pig	Typhimurium	24
GCA_015650965.1	SAMD00097429	2008	JP	East Asia	Pig	Typhimurium	24
GCA_015650945.1	SAMD00097427	2011	JP	East Asia	Pig	Typhimurium	24
GCA_015650905.1	SAMD00097430	2007	JP	East Asia	Pig	Typhimurium	24
GCA_015650755.1	SAMD00097431	2013	JP	East Asia	Pig	Typhimurium	24
GCA_015649165.1	SAMD00097521	2011	IT	Europe	Chicken	Typhimurium	7
GCA_015649125.1	SAMD00097523	2012	IT	Europe	Pig	Typhimurium	7
GCA_015376145.1	SAMN16722620	2020	US	North America	Chicken	Typhimurium	6
GCA_015351525.1	SAMN16604349	2019	CN	East Asia	Pig	Typhimurium	8
GCA_015351495.1	SAMN16604352	2019	CN	East Asia	Pig	Typhimurium	7
GCA_015253635.1	SAMN16675258	2020	US	North America	Chicken	Typhimurium	6
GCA_015244135.1	SAMN16634415	2020	US	North America	Chicken	Typhimurium	6
GCA_015214165.1	SAMN16628255	2020	US	North America	Chicken	Typhimurium	6
GCA_015165275.1	SAMN16598131	2020	US	North America	Chicken	Typhimurium	6
GCA_015045825.1	SAMN15878489	2020	US	North America	Chicken	Typhimurium	6
GCA_015024885.1	SAMN14646566	2013	DE	Europe	Pig	Typhimurium	7
GCA_015024815.1	SAMN14646568	2013	DE	Europe	Pig	Typhimurium	7
GCA_014917475.1	SAMN16411146	2020	US	North America	Chicken	Typhimurium	6
GCA_014888815.1	SAMN16428246	2020	US	North America	Chicken	Typhimurium	6
GCA_014817645.1	SAMN16129491	2019	CA	North America	Pig	Typhimurium	11
GCA_014816645.1	SAMN16129490	2019	CA	North America	Pig	Typhimurium	11
GCA_014791245.1	SAMN16282609	2020	US	North America	Chicken	Typhimurium	6
GCA_014782735.1	SAMN16283265	2020	US	North America	Pig	Typhimurium	10
GCA_014769415.1	SAMN16265457	2020	US	North America	Chicken	Typhimurium	6
GCA_014757665.1	SAMN03165662	2008	BE	Europe	Pig	Typhimurium	7
GCA_014757025.1	SAMN03165670	2009	BE	Europe	Pig	Typhimurium	7
GCA_014756985.1	SAMN03165664	2009	BE	Europe	Pig	Typhimurium	7
GCA_014733425.1	SAMN16248636	2013	CA	North America	Chicken	Typhimurium	14
GCA_014732805.1	SAMN16248634	2011	CA	North America	Chicken	Typhimurium	18
GCA_014669645.1	SAMN16213002	2020	US	North America	Chicken	Typhimurium	6
GCA_014586775.1	SAMN14681088	2020	US	North America	Chicken	Typhimurium	6
GCA_014257525.1	SAMN15868673	2020	US	North America	Chicken	Typhimurium	6
GCA_014214395.1	SAMN15824418	2020	US	North America	Chicken	Typhimurium	6
GCA_014122055.1	SAMN15661674	2018	CA	North America	Chicken	Typhimurium	15
GCA_014122045.1	SAMN15661675	2018	CA	North America	Chicken	Typhimurium	15
GCA_014096875.1	SAMN15750996	2020	US	North America	Chicken	Typhimurium	6
GCA_014092835.1	SAMN15748027	2019	US	North America	Chicken	Typhimurium	14
GCA_014062745.1	SAMN15729763	2020	US	North America	Pig	Typhimurium	11
GCA_014052865.1	SAMN15717211	2020	US	North America	Chicken	Typhimurium	14
GCA_014043645.1	SAMN15690364	2020	US	North America	Chicken	Typhimurium	6
GCA_013776045.1	SAMN15074933	2019	CA	North America	Pig	Typhimurium	10
GCA_013730535.1	SAMN15203336	2019	US	North America	Chicken	Typhimurium	6
GCA_013555515.1	SAMN15609918	2020	US	North America	Chicken	Typhimurium	6
GCA_013414255.1	SAMN14609621	2000	BR	South America	Pig	Typhimurium	9
GCA_013094655.1	SAMN14911215	2019	US	North America	Chicken	Typhimurium	23
GCA_012128155.1	SAMN13945420	2019	CA	North America	Chicken	Typhimurium	14
GCA_012128055.1	SAMN13945407	2019	CA	North America	Pig	Typhimurium	10
GCA_012127975.1	SAMN13945470	2019	CA	North America	Pig	Typhimurium	7
GCA_011764345.1	SAMN14466758	2019	EC	South America	Pig	Typhimurium	14
GCA_011760945.1	SAMN14453551	2019	EC	South America	Pig	Typhimurium	23
GCA_011759845.1	SAMN14453531	2019	EC	South America	Pig	Typhimurium	14
GCA_011759765.1	SAMN14453529	2019	EC	South America	Pig	Typhimurium	14
GCA_011716375.1	SAMN14385853	2020	US	North America	Chicken	Typhimurium	6
GCA_011654575.1	SAMN02378050	2008	US	North America	Pig	Typhimurium	11
GCA_011654275.1	SAMN02378033	2007	US	North America	Pig	Typhimurium	11
GCA_011640635.1	SAMN08513284	2018	US	North America	Chicken	Typhimurium	6
GCA_011640135.1	SAMN13287142	2019	US	North America	Pig	Typhimurium	3
GCA_011638495.1	SAMN02378070	2008	US	North America	Pig	Typhimurium	2
GCA_011637775.1	SAMN02378102	2009	US	North America	Pig	Typhimurium	2
GCA_011633665.1	SAMN02378046	2008	US	North America	Pig	Typhimurium	11
GCA_011632885.1	SAMN02378096	2009	US	North America	Pig	Typhimurium	11
GCA_011632645.1	SAMN02378041	2008	US	North America	Pig	Typhimurium	11
GCA_011632545.1	SAMN02378032	2013	US	North America	Pig	Typhimurium	10
GCA_011632325.1	SAMN02378066	2008	US	North America	Pig	Typhimurium	11
GCA_011631765.1	SAMN02699819	2005	US	North America	Pig	Typhimurium	11
GCA_011624125.1	SAMN08851698	2018	US	North America	Chicken	Typhimurium	6
GCA_011617925.1	SAMN08581924	2018	US	North America	Chicken	Typhimurium	6
GCA_011617225.1	SAMN08967102	2018	US	North America	Pig	Typhimurium	14
GCA_011609385.1	SAMN08513278	2018	US	North America	Chicken	Typhimurium	6
GCA_011606405.1	SAMN08513281	2018	US	North America	Pig	Typhimurium	11
GCA_011588305.1	SAMN08963835	2018	US	North America	Chicken	Typhimurium	6
GCA_011547315.1	SAMN02378012	2007	US	North America	Pig	Typhimurium	2
GCA_011530125.1	SAMN08663305	2018	US	North America	Chicken	Typhimurium	6
GCA_011528225.1	SAMN02646932	2006	US	North America	Pig	Typhimurium	11
GCA_011519985.1	SAMN08963834	2018	US	North America	Chicken	Typhimurium	6
GCA_011519605.1	SAMN08737219	2013	BR	South America	Pig	Typhimurium	9
GCA_011518625.1	SAMN02378069	2008	US	North America	Pig	Typhimurium	10
GCA_011517785.1	SAMN02699837	2005	US	North America	Pig	Typhimurium	10
GCA_011514805.1	SAMN08513288	2018	US	North America	Chicken	Typhimurium	6
GCA_011514745.1	SAMN02378053	2008	US	North America	Pig	Typhimurium	2
GCA_011492185.1	SAMN13981345	2019	US	North America	Chicken	Typhimurium	14
GCA_011485305.1	SAMN02378124	2010	US	North America	Pig	Typhimurium	11
GCA_011484825.1	SAMN02378136	2010	US	North America	Pig	Typhimurium	10
GCA_011483725.1	SAMN02378011	2007	US	North America	Pig	Typhimurium	10
GCA_011483605.1	SAMN02699838	2005	US	North America	Pig	Typhimurium	1
GCA_011483555.1	SAMN02378031	2007	US	North America	Pig	Typhimurium	15
GCA_011466295.1	SAMN14341263	2020	US	North America	Chicken	Typhimurium	6
GCA_011448935.1	SAMN02699541	2003	US	North America	Pig	Typhimurium	10
GCA_011448735.1	SAMN02699501	2002	US	North America	Pig	Typhimurium	9
GCA_011448635.1	SAMN02699486	2002	US	North America	Pig	Typhimurium	5
GCA_011448575.1	SAMN02699507	2002	US	North America	Pig	Typhimurium	1
GCA_011447455.1	SAMN02646899	2005	US	North America	Pig	Typhimurium	10
GCA_011447075.1	SAMN02646910	2005	US	North America	Pig	Typhimurium	1
GCA_011447055.1	SAMN02646864	2003	US	North America	Pig	Typhimurium	1
GCA_011446855.1	SAMN02646793	2003	US	North America	Pig	Typhimurium	5
GCA_011446695.1	SAMN02646806	2003	US	North America	Pig	Typhimurium	10
GCA_011446495.1	SAMN02403412	2010	US	North America	Chicken	Typhimurium	14
GCA_011443995.1	SAMN02646936	2006	US	North America	Pig	Typhimurium	12
GCA_011435395.1	SAMN02595870	2010	US	North America	Pig	Typhimurium	10
GCA_011434795.1	SAMN02595884	2011	US	North America	Pig	Typhimurium	2
GCA_011419075.1	SAMN02699899	2009	US	North America	Pig	Typhimurium	11
GCA_011416675.1	SAMN02595885	2011	US	North America	Pig	Typhimurium	11
GCA_011416235.1	SAMN02368369	1998	US	North America	Pig	Typhimurium	10
GCA_011414035.1	SAMN02595839	2008	US	North America	Pig	Typhimurium	11
GCA_011388075.1	SAMN14246945	2004	CA	North America	Pig	Typhimurium	10
GCA_011383145.1	SAMN14247309	2012	CA	North America	Pig	Typhimurium	10
GCA_011382925.1	SAMN14247272	2009	CA	North America	Pig	Typhimurium	2
GCA_011382885.1	SAMN14247277	2010	CA	North America	Pig	Typhimurium	14
GCA_011382785.1	SAMN14247362	2013	CA	North America	Pig	Typhimurium	7
GCA_011382585.1	SAMN14247296	2011	CA	North America	Pig	Typhimurium	7
GCA_011382565.1	SAMN14247653	2015	CA	North America	Chicken	Typhimurium	14
GCA_011382505.1	SAMN14246943	2003	CA	North America	Pig	Typhimurium	10
GCA_011382485.1	SAMN14247302	2011	CA	North America	Pig	Typhimurium	7
GCA_011382385.1	SAMN14247297	2011	CA	North America	Pig	Typhimurium	7
GCA_011382365.1	SAMN14247286	2011	CA	North America	Pig	Typhimurium	10
GCA_011378345.1	SAMN14247345	2012	CA	North America	Pig	Typhimurium	7
GCA_011378165.1	SAMN14247652	2015	CA	North America	Chicken	Typhimurium	14
GCA_011378045.1	SAMN14247374	2013	CA	North America	Chicken	Typhimurium	14
GCA_011377925.1	SAMN14246973	2008	CA	North America	Pig	Typhimurium	7
GCA_011377865.1	SAMN14247373	2013	CA	North America	Chicken	Typhimurium	14
GCA_011377625.1	SAMN14247387	2014	CA	North America	Chicken	Typhimurium	14
GCA_011377145.1	SAMN14247375	2013	CA	North America	Chicken	Typhimurium	14
GCA_011329555.1	SAMN13474573	2019	US	North America	Pig	Typhimurium	11
GCA_011293815.1	SAMN14247359	2012	CA	North America	Pig	Typhimurium	7
GCA_011293765.1	SAMN14247348	2012	CA	North America	Pig	Typhimurium	7
GCA_011293715.1	SAMN14247347	2012	CA	North America	Pig	Typhimurium	7
GCA_011293455.1	SAMN14247383	2013	CA	North America	Pig	Typhimurium	7
GCA_011293315.1	SAMN14247671	2015	CA	North America	Pig	Typhimurium	2
GCA_011293275.1	SAMN14247363	2013	CA	North America	Pig	Typhimurium	7
GCA_011293255.1	SAMN14247382	2014	CA	North America	Chicken	Typhimurium	14
GCA_011293235.1	SAMN14247370	2013	CA	North America	Pig	Typhimurium	8
GCA_011293215.1	SAMN14247360	2012	CA	North America	Pig	Typhimurium	7
GCA_011293095.1	SAMN14246933	2000	CA	North America	Pig	Typhimurium	10
GCA_011282225.1	SAMN14246932	2000	CA	North America	Chicken	Typhimurium	16
GCA_011282135.1	SAMN14247649	2014	CA	North America	Pig	Typhimurium	7
GCA_011281785.1	SAMN14247305	2011	CA	North America	Pig	Typhimurium	7
GCA_011281765.1	SAMN14246967	2007	CA	North America	Pig	Typhimurium	10
GCA_011281385.1	SAMN14247275	2010	CA	North America	Pig	Typhimurium	10
GCA_011281345.1	SAMN14246966	2007	CA	North America	Pig	Typhimurium	10
GCA_011281215.1	SAMN14247280	2010	CA	North America	Pig	Typhimurium	10
GCA_011278185.1	SAMN14247269	2009	CA	North America	Pig	Typhimurium	10
GCA_011278085.1	SAMN14247276	2010	CA	North America	Pig	Typhimurium	7
GCA_011262975.1	SAMN13446716	2019	US	North America	Pig	Typhimurium	10
GCA_011255515.1	SAMN14246934	2001	CA	North America	Pig	Typhimurium	11
GCA_011255015.1	SAMN14246960	2006	CA	North America	Pig	Typhimurium	2
GCA_011218825.1	SAMN13920677	2019	US	North America	Pig	Typhimurium	18
GCA_011165375.1	SAMN09098828	2018	US	North America	Pig	Typhimurium	11
GCA_011144295.1	SAMEA104151267	2014	DK	Europe	Pig	Typhimurium	10
GCA_011131675.1	SAMN08581685	2018	US	North America	Pig	Typhimurium	10
GCA_011129015.1	SAMN08327315	2017	US	North America	Chicken	Typhimurium	6
GCA_011125695.1	SAMEA104151269	2014	DK	Europe	Pig	Typhimurium	7
GCA_011125635.1	SAMEA104151228	2014	DE	Europe	Pig	Typhimurium	10
GCA_011125525.1	SAMN08054998		US	North America	Chicken	Typhimurium	14
GCA_011111395.1	SAMEA3268988	2011	DK	Europe	Pig	Typhimurium	23
GCA_011111045.1	SAMEA3268970	2011	DK	Europe	Pig	Typhimurium	1
GCA_011110635.1	SAMEA3268972	2011	DK	Europe	Pig	Typhimurium	2
GCA_011108555.1	SAMEA3268980	2011	DK	Europe	Pig	Typhimurium	7
GCA_011108475.1	SAMEA3268962	2011	DK	Europe	Pig	Typhimurium	23
GCA_011099985.1	SAMEA3268992	2011	DK	Europe	Pig	Typhimurium	7
GCA_011093145.1	SAMN02699836	2005	US	North America	Pig	Typhimurium	11
GCA_011092665.1	SAMN02378142	2011	US	North America	Pig	Typhimurium	11
GCA_011092305.1	SAMN02699828	2005	US	North America	Pig	Typhimurium	2
GCA_011092185.1	SAMN02378190	2012	US	North America	Pig	Typhimurium	11
GCA_011090565.1	SAMN02378132	2010	US	North America	Pig	Typhimurium	11
GCA_011089425.1	SAMN02378128	2010	US	North America	Pig	Typhimurium	11
GCA_011086085.1	SAMN02378113	2010	US	North America	Pig	Typhimurium	2
GCA_011085585.1	SAMN02646961	2007	US	North America	Pig	Typhimurium	10
GCA_011085555.1	SAMN02378116	2010	US	North America	Pig	Typhimurium	11
GCA_011085525.1	SAMN02595815	2007	US	North America	Pig	Typhimurium	10
GCA_011085085.1	SAMN02378146	2011	US	North America	Pig	Typhimurium	11
GCA_011085065.1	SAMN02378062	2008	US	North America	Pig	Typhimurium	11
GCA_011084885.1	SAMN02378044	2008	US	North America	Pig	Typhimurium	11
GCA_011084805.1	SAMN02378169	2012	US	North America	Pig	Typhimurium	11
GCA_011084345.1	SAMN02378072	2008	US	North America	Pig	Typhimurium	11
GCA_011084305.1	SAMN02378021	2007	US	North America	Pig	Typhimurium	10
GCA_011084265.1	SAMN02378073	2009	US	North America	Pig	Typhimurium	11
GCA_011084225.1	SAMN02378156	2011	US	North America	Pig	Typhimurium	2
GCA_011084025.1	SAMN02378165	2012	US	North America	Pig	Typhimurium	11
GCA_011083885.1	SAMN02378164	2011	US	North America	Pig	Typhimurium	11
GCA_011083805.1	SAMN02378049	2008	US	North America	Pig	Typhimurium	11
GCA_011083585.1	SAMN02646921	2006	US	North America	Pig	Typhimurium	11
GCA_011083305.1	SAMN02646947	2007	US	North America	Pig	Typhimurium	12
GCA_011083065.1	SAMN02378042	2008	US	North America	Pig	Typhimurium	11
GCA_011082865.1	SAMN02646955	2007	US	North America	Pig	Typhimurium	10
GCA_011082845.1	SAMN02646922	2006	US	North America	Pig	Typhimurium	11
GCA_011082245.1	SAMN02646931	2006	US	North America	Pig	Typhimurium	10
GCA_011081725.1	SAMN02646799	2003	US	North America	Pig	Typhimurium	2
GCA_011081485.1	SAMN02646942	2007	US	North America	Pig	Typhimurium	11
GCA_011081245.1	SAMN02646950	2007	US	North America	Pig	Typhimurium	11
GCA_011081005.1	SAMN02646840	2003	US	North America	Pig	Typhimurium	1
GCA_011080405.1	SAMN02699545	2003	US	North America	Pig	Typhimurium	1
GCA_011079805.1	SAMN02646843	2003	US	North America	Pig	Typhimurium	9
GCA_011074665.1	SAMN02902724	2007	US	North America	Pig	Typhimurium	10
GCA_011058035.1	SAMN12906839	2014	US	North America	Pig	Typhimurium	10
GCA_011058015.1	SAMN12906840	2016	US	North America	Pig	Typhimurium	5
GCA_010992675.1	SAMN08965092	2018	US	North America	Pig	Typhimurium	3
GCA_010990795.1	SAMN14099807	2020	US	North America	Pig	Typhimurium	2
GCA_010982095.1	SAMN08624219	2018	US	North America	Chicken	Typhimurium	6
GCA_010966935.1	SAMN02646941	2007	US	North America	Pig	Typhimurium	2
GCA_010966875.1	SAMN02646953	2007	US	North America	Pig	Typhimurium	12
GCA_010966815.1	SAMN02378145	2011	US	North America	Pig	Typhimurium	11
GCA_010964035.1	SAMN02646839	2003	US	North America	Pig	Typhimurium	10
GCA_010949935.1	SAMN08500556	2018	US	North America	Pig	Typhimurium	10
GCA_010946135.1	SAMN02403304	2006	US	North America	Chicken	Typhimurium	1
GCA_010943615.1	SAMN08801068	2017	US	North America	Chicken	Typhimurium	6
GCA_010940375.1	SAMN02378014	2007	US	North America	Pig	Typhimurium	11
GCA_010938955.1	SAMN02699831	2005	US	North America	Pig	Typhimurium	10
GCA_010937375.1	SAMN02378137	2011	US	North America	Pig	Typhimurium	2
GCA_010937275.1	SAMN02378071	2008	US	North America	Pig	Typhimurium	11
GCA_010937115.1	SAMN08930148	2018	US	North America	Chicken	Typhimurium	6
GCA_010924215.1	SAMN13352362	2019	US	North America	Pig	Typhimurium	7
GCA_010923595.1	SAMN02378153	2011	US	North America	Pig	Typhimurium	2
GCA_010919125.1	SAMN08629956	2018	US	North America	Chicken	Typhimurium	6
GCA_010912675.1	SAMN03165665	2011	BE	Europe	Pig	Typhimurium	7
GCA_010907625.1	SAMN02378063	2008	US	North America	Pig	Typhimurium	11
GCA_010907375.1	SAMN02378139	2011	US	North America	Pig	Typhimurium	2
GCA_010907325.1	SAMN02699833	2005	US	North America	Pig	Typhimurium	11
GCA_010906625.1	SAMN02378077	2008	US	North America	Pig	Typhimurium	11
GCA_010906325.1	SAMN02378141	2011	US	North America	Pig	Typhimurium	11
GCA_010904625.1	SAMN08963820	2018	US	North America	Pig	Typhimurium	11
GCA_010897755.1	SAMN08663240	2018	US	North America	Chicken	Typhimurium	6
GCA_010897135.1	SAMN08289330	2017	US	North America	Chicken	Typhimurium	6
GCA_010888655.1	SAMN08851636	2018	US	North America	Pig	Typhimurium	10
GCA_010886335.1	SAMN02378155	2011	US	North America	Pig	Typhimurium	11
GCA_010885055.1	SAMN02378087	2009	US	North America	Pig	Typhimurium	11
GCA_010872505.1	SAMN08581926	2018	US	North America	Pig	Typhimurium	2
GCA_010870085.1	SAMN02378089	2009	US	North America	Pig	Typhimurium	11
GCA_010869925.1	SAMN02646835	2003	US	North America	Pig	Typhimurium	11
GCA_010868865.1	SAMN02378143	2011	US	North America	Pig	Typhimurium	1
GCA_010868845.1	SAMN02378133	2010	US	North America	Pig	Typhimurium	1
GCA_010867965.1	SAMN02699825	2005	US	North America	Pig	Typhimurium	2
GCA_010852005.1	SAMN13474569	2019	US	North America	Chicken	Typhimurium	6
GCA_010830845.1	SAMN13514396	2019	US	North America	Pig	Typhimurium	11
GCA_010796395.1	SAMN04240669	2015	US	North America	Pig	Typhimurium	14
GCA_010796255.1	SAMEA3269009	2011	DK	Europe	Pig	Typhimurium	7
GCA_010796135.1	SAMN02699925	2012	US	North America	Pig	Typhimurium	11
GCA_010796055.1	SAMEA3268969	2011	DK	Europe	Pig	Typhimurium	23
GCA_010794825.1	SAMN02699916	2011	US	North America	Pig	Typhimurium	11
GCA_010773715.1	SAMEA104151266	2014	DK	Europe	Pig	Typhimurium	25
GCA_010768395.1	SAMEA104151226	2014	DK	Europe	Pig	Typhimurium	2
GCA_010768355.1	SAMEA104151204	2014	DK	Europe	Chicken	Typhimurium	2
GCA_010768235.1	SAMEA104151253	2014	DE	Europe	Pig	Typhimurium	10
GCA_010716915.1	SAMN02368106	2011	unknown	unknown	Chicken	Typhimurium	6
GCA_010716715.1	SAMEA3269001	2011	DK	Europe	Pig	Typhimurium	2
GCA_010715955.1	SAMN02699871	2007	US	North America	Pig	Typhimurium	11
GCA_010715915.1	SAMN02368110	2010	unknown	unknown	Chicken	Typhimurium	6
GCA_010715065.1	SAMN02699906	2009	US	North America	Pig	Typhimurium	11
GCA_010714515.1	SAMEA3268991	2011	DK	Europe	Pig	Typhimurium	1
GCA_010713895.1	SAMEA3268971	2011	DK	Europe	Pig	Typhimurium	2
GCA_010700965.1	SAMN02595886	2011	US	North America	Pig	Typhimurium	11
GCA_010700385.1	SAMN02595844	2008	US	North America	Pig	Typhimurium	11
GCA_010700305.1	SAMN02595883	2010	US	North America	Pig	Typhimurium	2
GCA_010698645.1	SAMN02699716	2003	US	North America	Pig	Typhimurium	11
GCA_010697245.1	SAMN02595871	2010	US	North America	Pig	Typhimurium	16
GCA_010695985.1	SAMN02595900	2012	US	North America	Pig	Typhimurium	10
GCA_010691255.1	SAMN02646818	2003	US	North America	Pig	Typhimurium	11
GCA_010688485.1	SAMEA3269005	2011	DK	Europe	Pig	Typhimurium	7
GCA_010688445.1	SAMEA3268973	2011	DK	Europe	Pig	Typhimurium	16
GCA_010687305.1	SAMEA3268993	2011	DK	Europe	Pig	Typhimurium	7
GCA_010682265.1	SAMEA3268983	2011	DK	Europe	Pig	Typhimurium	7
GCA_010677325.1	SAMEA3268995	2011	DK	Europe	Pig	Typhimurium	10
GCA_010658405.1	SAMN02646896	2005	US	North America	Pig	Typhimurium	11
GCA_010655725.1	SAMN02595861	2009	US	North America	Pig	Typhimurium	14
GCA_010655605.1	SAMN02902748	2007	US	North America	Pig	Typhimurium	3
GCA_010653105.1	SAMEA104151271	2014	DK	Europe	Pig	Typhimurium	7
GCA_010652025.1	SAMN02595821	2008	US	North America	Pig	Typhimurium	11
GCA_010649325.1	SAMN02595887	2011	US	North America	Pig	Typhimurium	10
GCA_010649025.1	SAMN02595810	2007	US	North America	Pig	Typhimurium	11
GCA_010647325.1	SAMEA3269007	2011	DK	Europe	Pig	Typhimurium	7
GCA_010647225.1	SAMEA3268965	2011	DK	Europe	Pig	Typhimurium	7
GCA_010647125.1	SAMEA3268967	2011	DK	Europe	Pig	Typhimurium	7
GCA_010646825.1	SAMEA3268987	2011	DK	Europe	Pig	Typhimurium	23
GCA_010646805.1	SAMEA3268997	2011	DK	Europe	Pig	Typhimurium	2
GCA_010644235.1	SAMN02595892	2011	US	North America	Pig	Typhimurium	11
GCA_010643355.1	SAMN02595856	2009	US	North America	Pig	Typhimurium	11
GCA_010640645.1	SAMN02902796	2007	US	North America	Pig	Typhimurium	11
GCA_010637705.1	SAMN02595874	2010	US	North America	Pig	Typhimurium	11
GCA_010637435.1	SAMN02595838	2008	US	North America	Pig	Typhimurium	10
GCA_010636525.1	SAMN02595825	2008	US	North America	Pig	Typhimurium	11
GCA_010628585.1	SAMEA104151257	2014	DK	Europe	Pig	Typhimurium	2
GCA_010628565.1	SAMEA104151249	2014	DK	Europe	Pig	Typhimurium	7
GCA_010628185.1	SAMN07469531	2012	US	North America	Pig	Typhimurium	3
GCA_010627395.1	SAMEA104151243	2014	DK	Europe	Pig	Typhimurium	10
GCA_010610285.1	SAMEA104151248	2014	DE	Europe	Pig	Typhimurium	7
GCA_010566545.1	SAMEA3269006	2011	DK	Europe	Pig	Typhimurium	10
GCA_010564785.1	SAMEA104151278	2014	DK	Europe	Pig	Typhimurium	10
GCA_010546805.1	SAMEA3268985	2011	DK	Europe	Pig	Typhimurium	7
GCA_010540485.1	SAMEA3269004	2011	DK	Europe	Pig	Typhimurium	1
GCA_010537615.1	SAMN02699919	2011	US	North America	Pig	Typhimurium	11
GCA_010535755.1	SAMN02595851	2008	US	North America	Pig	Typhimurium	10
GCA_010533365.1	SAMN02595854	2009	US	North America	Pig	Typhimurium	11
GCA_010510055.1	SAMN02699901	2009	US	North America	Pig	Typhimurium	11
GCA_010509555.1	SAMN02595898	2012	US	North America	Pig	Typhimurium	11
GCA_010509515.1	SAMN02595902	2012	US	North America	Pig	Typhimurium	11
GCA_010492415.1	SAMN02403362	2006	US	North America	Pig	Typhimurium	9
GCA_010491235.1	SAMN02595897	2011	US	North America	Pig	Typhimurium	11
GCA_010473425.1	SAMEA104151252	2014	DE	Europe	Pig	Typhimurium	10
GCA_010461245.1	SAMN03577407	2013	ET	Africa	Pig	Typhimurium	14
GCA_010457625.1	SAMN02699917	2011	US	North America	Pig	Typhimurium	11
GCA_010456905.1	SAMN02595835	2008	US	North America	Pig	Typhimurium	10
GCA_010456805.1	SAMN02595832	2008	US	North America	Pig	Typhimurium	11
GCA_010456765.1	SAMN02595848	2008	US	North America	Pig	Typhimurium	11
GCA_010440875.1	SAMEA3269000	2011	DK	Europe	Pig	Typhimurium	23
GCA_010439935.1	SAMN02595846	2008	US	North America	Pig	Typhimurium	10
GCA_010439895.1	SAMEA3268998	2011	DK	Europe	Pig	Typhimurium	1
GCA_010438055.1	SAMN02595858	2009	US	North America	Pig	Typhimurium	11
GCA_010434045.1	SAMEA104151212	2014	DK	Europe	Chicken	Typhimurium	16
GCA_010426485.1	SAMEA3268994	2011	DK	Europe	Pig	Typhimurium	23
GCA_010416545.1	SAMEA104151254	2014	DE	Europe	Pig	Typhimurium	10
GCA_010406905.1	SAMN02595813	2007	US	North America	Pig	Typhimurium	11
GCA_010405435.1	SAMN02378157	2011	US	North America	Pig	Typhimurium	11
GCA_010402085.1	SAMN07469530	2012	US	North America	Pig	Typhimurium	3
GCA_010396185.1	SAMEA3268986	2011	DK	Europe	Pig	Typhimurium	9
GCA_010392785.1	SAMEA3268974	2011	DK	Europe	Pig	Typhimurium	7
GCA_010372425.1	SAMEA3268966	2011	DK	Europe	Pig	Typhimurium	22
GCA_010372105.1	SAMEA3268976	2011	DK	Europe	Pig	Typhimurium	7
GCA_010368745.1	SAMN02595906	2012	US	North America	Pig	Typhimurium	11
GCA_010368705.1	SAMN02367764	1968	US	North America	Pig	Typhimurium	22
GCA_010259635.1	SAMN10425114	2012	TW	East Asia	Pig	Typhimurium	10
GCA_010259505.1	SAMN10425116	2013	TW	East Asia	Chicken	Typhimurium	20
GCA_010259135.1	SAMN10425171	2013	TW	East Asia	Chicken	Typhimurium	18
GCA_010258715.1	SAMN10425190	2011	TW	East Asia	Pig	Typhimurium	7
GCA_010258675.1	SAMN10425185	2013	TW	East Asia	Pig	Typhimurium	20
GCA_010258515.1	SAMN10425172	2013	TW	East Asia	Chicken	Typhimurium	20
GCA_010258355.1	SAMN10425189	2011	TW	East Asia	Pig	Typhimurium	7
GCA_010258175.1	SAMN10425296	2014	TW	East Asia	Chicken	Typhimurium	20
GCA_010258075.1	SAMN10425188	2011	TW	East Asia	Pig	Typhimurium	20
GCA_010258035.1	SAMN10425187	2013	TW	East Asia	Pig	Typhimurium	10
GCA_010257975.1	SAMN10425113	2011	TW	East Asia	Pig	Typhimurium	18
GCA_010257865.1	SAMN10425297	2015	TW	East Asia	Chicken	Typhimurium	10
GCA_010257815.1	SAMN10425111	2011	TW	East Asia	Pig	Typhimurium	7
GCA_010257595.1	SAMN10425112	2012	TW	East Asia	Pig	Typhimurium	20
GCA_010257255.1	SAMN10425186	2013	TW	East Asia	Pig	Typhimurium	20
GCA_010257135.1	SAMN10425285	2014	TW	East Asia	Pig	Typhimurium	20
GCA_010256415.1	SAMN10425132	2012	TW	East Asia	Chicken	Typhimurium	20
GCA_010256315.1	SAMN10425287	2014	TW	East Asia	Pig	Typhimurium	8
GCA_010256155.1	SAMN10425284	2014	TW	East Asia	Pig	Typhimurium	8
GCA_010255835.1	SAMN10425133	2011	TW	East Asia	Chicken	Typhimurium	7
GCA_010191445.1	SAMEA104410934	2015	GB	Europe	Chicken	Typhimurium	17
GCA_010191425.1	SAMEA104410925	2015	GB	Europe	Pig	Typhimurium	25
GCA_010191385.1	SAMEA104410920	2014	GB	Europe	Pig	Typhimurium	25
GCA_010191185.1	SAMEA104410927	2016	GB	Europe	Pig	Typhimurium	25
GCA_010191065.1	SAMEA104410918	2014	GB	Europe	Pig	Typhimurium	25
GCA_010190925.1	SAMEA104410933	2015	GB	Europe	Chicken	Typhimurium	14
GCA_010190825.1	SAMEA104410926	2015	GB	Europe	Pig	Typhimurium	25
GCA_010190785.1	SAMEA104410931	2016	GB	Europe	Chicken	Typhimurium	10
GCA_010190705.1	SAMEA104410930	2016	GB	Europe	Chicken	Typhimurium	10
GCA_010190665.1	SAMEA104411021	2016	GB	Europe	Pig	Typhimurium	25
GCA_010190625.1	SAMEA104410924	2015	GB	Europe	Pig	Typhimurium	25
GCA_010190605.2	SAMEA104410917	2014	GB	Europe	Pig	Typhimurium	7
GCA_010190505.1	SAMEA104410922	2015	GB	Europe	Pig	Typhimurium	25
GCA_010190245.1	SAMEA104410932	2016	GB	Europe	Chicken	Typhimurium	10
GCA_010190025.1	SAMEA104410916	2014	GB	Europe	Pig	Typhimurium	25
GCA_010190005.1	SAMEA104410915	2014	GB	Europe	Pig	Typhimurium	25
GCA_010189865.1	SAMEA104410914	2014	GB	Europe	Pig	Typhimurium	25
GCA_010189745.1	SAMEA104410935	2014	GB	Europe	Chicken	Typhimurium	7
GCA_010189685.1	SAMEA104410923	2015	GB	Europe	Pig	Typhimurium	16
GCA_010189185.1	SAMEA104326158	2014	GB	Europe	Pig	Typhimurium	25
GCA_010189145.1	SAMEA104326153	2014	GB	Europe	Pig	Typhimurium	25
GCA_010189065.1	SAMEA104326149	2014	GB	Europe	Pig	Typhimurium	25
GCA_010189045.1	SAMEA104410928	2016	GB	Europe	Pig	Typhimurium	7
GCA_010188965.1	SAMEA104326155	2014	GB	Europe	Pig	Typhimurium	25
GCA_010188945.1	SAMEA104326151	2014	GB	Europe	Pig	Typhimurium	25
GCA_010188925.1	SAMEA104326152	2014	GB	Europe	Pig	Typhimurium	25
GCA_010188905.1	SAMEA104326147	2014	GB	Europe	Pig	Typhimurium	25
GCA_010188845.1	SAMEA104410929	2016	GB	Europe	Pig	Typhimurium	25
GCA_010188785.1	SAMEA104326159	2014	GB	Europe	Pig	Typhimurium	25
GCA_010188765.1	SAMEA104326156	2014	GB	Europe	Pig	Typhimurium	25
GCA_010188705.1	SAMEA104326160	2014	GB	Europe	Pig	Typhimurium	25
GCA_010188685.1	SAMEA104326157	2014	GB	Europe	Pig	Typhimurium	25
GCA_010188645.1	SAMEA104326145	2014	GB	Europe	Pig	Typhimurium	25
GCA_010188605.1	SAMEA104326146	2014	GB	Europe	Pig	Typhimurium	25
GCA_010188585.1	SAMEA104326138	2014	GB	Europe	Pig	Typhimurium	25
GCA_010188545.1	SAMEA104326142	2014	GB	Europe	Pig	Typhimurium	25
GCA_010188505.1	SAMEA104326150	2014	GB	Europe	Pig	Typhimurium	25
GCA_010188465.1	SAMEA104326143	2014	GB	Europe	Pig	Typhimurium	25
GCA_010188305.1	SAMEA104326135	2014	GB	Europe	Pig	Typhimurium	25
GCA_010188185.1	SAMEA104326141	2014	GB	Europe	Pig	Typhimurium	25
GCA_010188165.1	SAMEA104326139	2014	GB	Europe	Pig	Typhimurium	25
GCA_010188145.1	SAMEA104326148	2014	GB	Europe	Pig	Typhimurium	25
GCA_010188125.1	SAMEA104326134	2014	GB	Europe	Pig	Typhimurium	25
GCA_010187545.1	SAMEA104326144	2014	GB	Europe	Pig	Typhimurium	25
GCA_010187505.1	SAMEA104326140	2014	GB	Europe	Pig	Typhimurium	25
GCA_010187185.1	SAMEA104113071	2014	GB	Europe	Pig	Typhimurium	7
GCA_010186945.1	SAMEA104326136	2014	GB	Europe	Pig	Typhimurium	25
GCA_010186905.1	SAMEA104113029	2014	GB	Europe	Pig	Typhimurium	7
GCA_010142715.1	SAMN08327296	2017	US	North America	Pig	Typhimurium	10
GCA_010133755.1	SAMN03577455	2009	US	North America	Pig	Typhimurium	11
GCA_010125625.1	SAMEA104151276	2014	DK	Europe	Pig	Typhimurium	7
GCA_010125445.1	SAMEA104151229	2014	DE	Europe	Pig	Typhimurium	7
GCA_010125425.1	SAMEA104151256	2014	DK	Europe	Pig	Typhimurium	2
GCA_010125345.1	SAMEA104151216	2014	DK	Europe	Chicken	Typhimurium	16
GCA_010125325.1	SAMEA104151219	2014	DE	Europe	Pig	Typhimurium	10
GCA_010125305.1	SAMEA104151211	2014	DK	Europe	Chicken	Typhimurium	16
GCA_010123145.1	SAMEA3268963	2011	DK	Europe	Pig	Typhimurium	2
GCA_010123085.1	SAMEA3269008	2011	DK	Europe	Pig	Typhimurium	7
GCA_010123065.1	SAMEA3268996	2011	DK	Europe	Pig	Typhimurium	23
GCA_010122785.1	SAMEA3269002	2011	DK	Europe	Pig	Typhimurium	23
GCA_010119595.1	SAMN11265434	2015	BR	South America	Pig	Typhimurium	9
GCA_010119535.1	SAMN11265433	2015	BR	South America	Pig	Typhimurium	9
GCA_010119515.1	SAMN11265435	2015	BR	South America	Pig	Typhimurium	9
GCA_010015165.1	SAMN02595895	2011	US	North America	Pig	Typhimurium	2
GCA_010005925.1	SAMEA104410921	2014	GB	Europe	Pig	Typhimurium	25
GCA_010005905.1	SAMEA104410919	2014	GB	Europe	Pig	Typhimurium	7
GCA_009999625.1	SAMN03577603	2009	US	North America	Pig	Typhimurium	11
GCA_009998405.1	SAMEA3268964	2011	DK	Europe	Pig	Typhimurium	23
GCA_009996965.1	SAMN02595857	2009	US	North America	Pig	Typhimurium	11
GCA_009853485.1	SAMN02908558	2004	US	North America	Pig	Typhimurium	10
GCA_009617105.1	SAMN13178718	2019	US	North America	Pig	Typhimurium	11
GCA_009614365.1	SAMN08272762	2017	US	North America	Pig	Typhimurium	18
GCA_009613755.1	SAMN03577459	2009	US	North America	Pig	Typhimurium	11
GCA_009593065.1	SAMN03577433	2009	US	North America	Pig	Typhimurium	10
GCA_009592925.1	SAMN03577425	2008	US	North America	Pig	Typhimurium	10
GCA_009592905.1	SAMN03577450	2009	US	North America	Pig	Typhimurium	11
GCA_009592745.1	SAMN03577413	2014	ET	Africa	Pig	Typhimurium	22
GCA_009592265.1	SAMN08226255	2017	US	North America	Chicken	Typhimurium	6
GCA_009589805.1	SAMN08182261	2017	US	North America	Chicken	Typhimurium	6
GCA_009588525.1	SAMN08170603	2017	US	North America	Chicken	Typhimurium	6
GCA_009588245.1	SAMN08169393	2017	US	North America	Chicken	Typhimurium	6
GCA_009581625.1	SAMN08024383	2017	US	North America	Pig	Typhimurium	10
GCA_009581145.1	SAMN08145834	2017	US	North America	Chicken	Typhimurium	6
GCA_009578785.1	SAMN08114357	2017	US	North America	Chicken	Typhimurium	6
GCA_009578685.1	SAMN08114331	2017	US	North America	Chicken	Typhimurium	6
GCA_009572485.1	SAMN08028441	2017	US	North America	Chicken	Typhimurium	6
GCA_009547415.1	SAMN06067870	2016	US	North America	Pig	Typhimurium	11
GCA_009547315.1	SAMN06034067	2016	US	North America	Pig	Typhimurium	18
GCA_009535635.1	SAMN07709888	2017	US	North America	Pig	Typhimurium	18
GCA_009533655.1	SAMN08028357	2017	US	North America	Chicken	Typhimurium	6
GCA_009532675.1	SAMN08007296	2017	US	North America	Pig	Typhimurium	2
GCA_009531435.1	SAMN08024354	2017	US	North America	Pig	Typhimurium	10
GCA_009529415.1	SAMN07605942	2017	US	North America	Pig	Typhimurium	11
GCA_009529075.3	SAMN07605937	2017	US	North America	Pig	Typhimurium	11
GCA_009521535.1	SAMN08115114	2017	US	North America	Pig	Typhimurium	11
GCA_009513475.1	SAMN07738605	2017	US	North America	Chicken	Typhimurium	6
GCA_009500935.1	SAMN07605904	2017	US	North America	Chicken	Typhimurium	6
GCA_009499335.1	SAMN06067874	2016	US	North America	Pig	Typhimurium	11
GCA_009499295.1	SAMN06067862	2016	US	North America	Pig	Typhimurium	11
GCA_009475965.1	SAMN06067871	2016	US	North America	Pig	Typhimurium	18
GCA_009475805.1	SAMN07469533	2012	US	North America	Pig	Typhimurium	11
GCA_009475765.1	SAMN06034065	2016	US	North America	Pig	Typhimurium	11
GCA_009475645.1	SAMN06034055	2016	US	North America	Pig	Typhimurium	11
GCA_009475605.1	SAMN06067863	2016	US	North America	Pig	Typhimurium	11
GCA_009475585.1	SAMN06034060	2016	US	North America	Pig	Typhimurium	10
GCA_009475565.1	SAMN06067864	2016	US	North America	Pig	Typhimurium	11
GCA_009475465.1	SAMN06067866	2016	US	North America	Pig	Typhimurium	18
GCA_009473065.1	SAMN07519800	2017	US	North America	Chicken	Typhimurium	6
GCA_009465865.1	SAMN07501486	2017	US	North America	Chicken	Typhimurium	6
GCA_009465705.1	SAMN07501496	2017	US	North America	Pig	Typhimurium	11
GCA_009465625.1	SAMN07501487	2017	US	North America	Pig	Typhimurium	18
GCA_009435315.1	SAMN06034050	2016	US	North America	Pig	Typhimurium	18
GCA_009435235.1	SAMN06067875	2016	US	North America	Pig	Typhimurium	11
GCA_009435155.1	SAMN06067876	2016	US	North America	Pig	Typhimurium	11
GCA_009434675.1	SAMN07452784	2017	US	North America	Chicken	Typhimurium	6
GCA_009429875.1	SAMN06034046	2015	US	North America	Pig	Typhimurium	2
GCA_009429515.1	SAMN06067879	2016	US	North America	Pig	Typhimurium	11
GCA_009429495.1	SAMN06034054	2016	US	North America	Pig	Typhimurium	11
GCA_009429395.1	SAMN06034053	2016	US	North America	Pig	Typhimurium	11
GCA_009402345.1	SAMN06034049	2016	US	North America	Pig	Typhimurium	11
GCA_009402305.1	SAMN06067880	2016	US	North America	Pig	Typhimurium	18
GCA_009397945.1	SAMN07410852	2017	US	North America	Chicken	Typhimurium	6
GCA_009395875.1	SAMN07410413	2017	US	North America	Chicken	Typhimurium	6
GCA_009367115.1	SAMN07345754	2017	US	North America	Pig	Typhimurium	14
GCA_009366895.1	SAMN07345760	2017	US	North America	Chicken	Typhimurium	6
GCA_009360075.2	SAMN06034068	2016	US	North America	Pig	Typhimurium	11
GCA_009325035.1	SAMN06034084	2015	US	North America	Pig	Typhimurium	18
GCA_009324995.1	SAMN06034089	2015	US	North America	Pig	Typhimurium	10
GCA_009324915.1	SAMN06034079	2016	US	North America	Pig	Typhimurium	10
GCA_009323615.1	SAMN07250915	2017	US	North America	Chicken	Typhimurium	6
GCA_009322735.1	SAMN07237659	2017	US	North America	Pig	Typhimurium	14
GCA_009322475.1	SAMN07237760	2017	US	North America	Chicken	Typhimurium	6
GCA_009321635.1	SAMN06034095	2015	US	North America	Pig	Typhimurium	14
GCA_009321255.1	SAMN07210962	2017	US	North America	Chicken	Typhimurium	14
GCA_009320795.1	SAMN06034012	2015	US	North America	Pig	Typhimurium	11
GCA_009320775.1	SAMN06034101	2015	US	North America	Pig	Typhimurium	11
GCA_009320695.1	SAMN06034098	2015	US	North America	Pig	Typhimurium	11
GCA_009320675.1	SAMN06034010	2015	US	North America	Pig	Typhimurium	11
GCA_009318615.1	SAMN07193966	2017	US	North America	Chicken	Typhimurium	6
GCA_009317595.1	SAMN07193922	2017	US	North America	Pig	Typhimurium	11
GCA_009222385.1	SAMN06034091	2015	US	North America	Pig	Typhimurium	11
GCA_009222365.1	SAMN06034097	2015	US	North America	Pig	Typhimurium	11
GCA_009222345.1	SAMN06034096	2015	US	North America	Pig	Typhimurium	11
GCA_009222325.1	SAMN06034020	2015	US	North America	Pig	Typhimurium	18
GCA_009222285.1	SAMN06034048	2015	US	North America	Pig	Typhimurium	18
GCA_009222245.1	SAMN06034100	2015	US	North America	Pig	Typhimurium	9
GCA_009222185.1	SAMN06034099	2015	US	North America	Pig	Typhimurium	11
GCA_009222085.1	SAMN06034009	2015	US	North America	Pig	Typhimurium	11
GCA_009221745.1	SAMN06034072	2016	US	North America	Pig	Typhimurium	11
GCA_009218165.1	SAMN06899414	2017	US	North America	Chicken	Typhimurium	6
GCA_009216845.1	SAMN06899422	2017	US	North America	Pig	Typhimurium	11
GCA_009213025.1	SAMN06882343	2017	US	North America	Chicken	Typhimurium	6
GCA_009213005.1	SAMN06882339	2017	US	North America	Chicken	Typhimurium	6
GCA_009207205.1	SAMN06829521	2017	US	North America	Chicken	Typhimurium	6
GCA_009206745.1	SAMN06829525	2017	US	North America	Chicken	Typhimurium	6
GCA_009206505.1	SAMN06824379	2017	US	North America	Pig	Typhimurium	11
GCA_009166885.1	SAMN06624509	2017	US	North America	Chicken	Typhimurium	6
GCA_009165265.1	SAMN06624585	2017	US	North America	Chicken	Typhimurium	6
GCA_009164105.1	SAMN06624584	2017	US	North America	Chicken	Typhimurium	6
GCA_009161005.1	SAMN06210541	2016	US	North America	Chicken	Typhimurium	6
GCA_009131685.1	SAMN06459276	2017	US	North America	Pig	Typhimurium	1
GCA_009121065.1	SAMN06328533	2017	US	North America	Pig	Typhimurium	11
GCA_009100925.1	SAMN06034083	2016	US	North America	Pig	Typhimurium	11
GCA_009092005.1	SAMN06034015	2015	US	North America	Pig	Typhimurium	11
GCA_009088605.1	SAMN06198642	2016	US	North America	Chicken	Typhimurium	6
GCA_009088325.1	SAMN06198629	2016	US	North America	Chicken	Typhimurium	6
GCA_009079075.1	SAMN06307851	2017	US	North America	Chicken	Typhimurium	6
GCA_009079015.1	SAMN06307810	2016	US	North America	Chicken	Typhimurium	6
GCA_009078975.1	SAMN06307852	2017	US	North America	Chicken	Typhimurium	6
GCA_009075335.1	SAMN06034042	2014	US	North America	Pig	Typhimurium	11
GCA_009074985.1	SAMN06034037	2014	US	North America	Pig	Typhimurium	11
GCA_009073545.1	SAMN06034041	2014	US	North America	Pig	Typhimurium	11
GCA_009073525.1	SAMN06034017	2015	US	North America	Pig	Typhimurium	11
GCA_009073505.1	SAMN06034018	2015	US	North America	Pig	Typhimurium	11
GCA_009073485.1	SAMN06034016	2015	US	North America	Pig	Typhimurium	11
GCA_009073465.1	SAMN06034014	2015	US	North America	Pig	Typhimurium	11
GCA_009068485.1	SAMN06256090	2016	US	North America	Chicken	Typhimurium	6
GCA_009064845.1	SAMN06034039	2014	US	North America	Pig	Typhimurium	18
GCA_009059205.1	SAMN06034024	2015	US	North America	Pig	Typhimurium	18
GCA_009059165.1	SAMN06034021	2015	US	North America	Pig	Typhimurium	11
GCA_009047505.1	SAMN06256078	2016	US	North America	Chicken	Typhimurium	6
GCA_009046945.1	SAMN06256228	2016	US	North America	Chicken	Typhimurium	6
GCA_009046325.1	SAMN06127082	2016	US	North America	Chicken	Typhimurium	6
GCA_009045165.1	SAMN06127085	2016	US	North America	Chicken	Typhimurium	6
GCA_009033725.1	SAMN06251011	2016	US	North America	Chicken	Typhimurium	6
GCA_009030885.1	SAMN06034022	2015	US	North America	Pig	Typhimurium	14
GCA_009030865.1	SAMN06034025	2015	US	North America	Pig	Typhimurium	18
GCA_009030845.1	SAMN06034023	2015	US	North America	Pig	Typhimurium	11
GCA_009030825.1	SAMN06034019	2015	US	North America	Pig	Typhimurium	11
GCA_009028345.1	SAMN06048877	2016	US	North America	Pig	Typhimurium	10
GCA_009005925.1	SAMN13012298	2019	US	North America	Pig	Typhimurium	11
GCA_008990265.1	SAMN05964751	2016	US	North America	Chicken	Typhimurium	6
GCA_008989845.1	SAMN05965124	2016	US	North America	Chicken	Typhimurium	6
GCA_008986715.1	SAMN05928262	2016	US	North America	Pig	Typhimurium	11
GCA_008976045.1	SAMN05799399	2016	US	North America	Pig	Typhimurium	1
GCA_008948305.1	SAMN05750474	2016	US	North America	Chicken	Typhimurium	6
GCA_008946465.1	SAMN05726934	2016	US	North America	Pig	Typhimurium	6
GCA_008945185.2	SAMN05661209	2016	US	North America	Chicken	Typhimurium	10
GCA_008941005.1	SAMN05514414	2016	US	North America	Chicken	Typhimurium	6
GCA_008940985.1	SAMN05514422	2016	US	North America	Chicken	Typhimurium	6
GCA_008914395.1	SAMN03743830	2006	AR	South America	Pig	Typhimurium	9
GCA_008909415.1	SAMN04943079	2014	US	North America	Pig	Typhimurium	10
GCA_008907085.1	SAMN04943075	2014	US	North America	Pig	Typhimurium	9
GCA_008907025.1	SAMN04942968	2014	US	North America	Pig	Typhimurium	10
GCA_008904785.1	SAMN02699927	2012	US	North America	Pig	Typhimurium	11
GCA_008902385.1	SAMN02699922	2012	US	North America	Pig	Typhimurium	11
GCA_008884065.1	SAMN03577584	2009	US	North America	Pig	Typhimurium	11
GCA_008883005.1	SAMN03800244	2013	CL	South America	Chicken	Typhimurium	15
GCA_008882345.1	SAMN03800238	2014	CL	South America	Pig	Typhimurium	7
GCA_008866585.1	SAMN04501557	2015	US	North America	Pig	Typhimurium	11
GCA_008865405.1	SAMN04384221	2015	US	North America	Chicken	Typhimurium	6
GCA_008865065.1	SAMN03577124	2005	ET	Africa	Pig	Typhimurium	10
GCA_008864985.1	SAMN03576895	2013	TH	Southeast Asia	Pig	Typhimurium	5
GCA_008855705.1	SAMN03800240	2013	CL	South America	Chicken	Typhimurium	7
GCA_008855585.1	SAMN03800239	2013	CL	South America	Chicken	Typhimurium	7
GCA_008855285.1	SAMN03577621	2008	US	North America	Pig	Typhimurium	10
GCA_008854905.1	SAMN03577521	2008	US	North America	Pig	Typhimurium	5
GCA_008847525.1	SAMN03576894	2013	TH	Southeast Asia	Pig	Typhimurium	5
GCA_008847245.1	SAMN04497718	2008	US	North America	Pig	Typhimurium	17
GCA_008836565.1	SAMN03577563	2008	US	North America	Pig	Typhimurium	11
GCA_008836545.1	SAMN03577556	2008	US	North America	Pig	Typhimurium	3
GCA_008831845.1	SAMN04501550	2015	US	North America	Chicken	Typhimurium	6
GCA_008831605.1	SAMN03576870	2013	TH	Southeast Asia	Pig	Typhimurium	5
GCA_008831565.1	SAMN04396250	2015	US	North America	Chicken	Typhimurium	6
GCA_008809795.1	SAMN02699920	2011	US	North America	Pig	Typhimurium	11
GCA_008809755.1	SAMN02699923	2012	US	North America	Pig	Typhimurium	11
GCA_008808875.1	SAMN02699915	2011	US	North America	Pig	Typhimurium	11
GCA_008808815.1	SAMN02699912	2010	US	North America	Pig	Typhimurium	11
GCA_008792305.1	SAMN04396260	2015	US	North America	Chicken	Typhimurium	6
GCA_008791925.1	SAMN04396280	2015	US	North America	Chicken	Typhimurium	6
GCA_008770055.1	SAMN04376235	2015	US	North America	Pig	Typhimurium	6
GCA_008769255.1	SAMN04384245	2015	US	North America	Pig	Typhimurium	3
GCA_008767655.1	SAMN04384242	2015	US	North America	Chicken	Typhimurium	6
GCA_008764895.1	SAMN04370510	2015	US	North America	Chicken	Typhimurium	6
GCA_008764755.1	SAMN04370505	2015	US	North America	Chicken	Typhimurium	6
GCA_008764675.1	SAMN04370496	2015	US	North America	Chicken	Typhimurium	6
GCA_008764595.1	SAMN04370492	2015	US	North America	Pig	Typhimurium	10
GCA_008732095.1	SAMN04359409	2015	US	North America	Chicken	Typhimurium	6
GCA_008732055.1	SAMN04350821	2015	US	North America	Pig	Typhimurium	11
GCA_008730765.1	SAMN04337210	2015	US	North America	Chicken	Typhimurium	6
GCA_008730375.1	SAMN04316392	2015	US	North America	Pig	Typhimurium	6
GCA_008730355.1	SAMN04331712	2015	US	North America	Pig	Typhimurium	10
GCA_008730275.1	SAMN04331710	2015	US	North America	Chicken	Typhimurium	6
GCA_008729815.1	SAMN04349960	2015	US	North America	Chicken	Typhimurium	6
GCA_008729755.1	SAMN04331720	2015	US	North America	Chicken	Typhimurium	6
GCA_008729715.1	SAMN04331724	2015	US	North America	Chicken	Typhimurium	6
GCA_008729655.1	SAMN04331717	2015	US	North America	Chicken	Typhimurium	6
GCA_008729635.1	SAMN04331713	2015	US	North America	Chicken	Typhimurium	6
GCA_008729495.1	SAMN04316375	2015	US	North America	Pig	Typhimurium	10
GCA_008714195.1	SAMN12821627	2019	US	North America	Chicken	Typhimurium	6
GCA_008713755.1	SAMN12821628	2019	US	North America	Pig	Typhimurium	12
GCA_008713375.1	SAMN12821708	2019	US	North America	Chicken	Typhimurium	6
GCA_008691885.1	SAMN04316373	2015	US	North America	Chicken	Typhimurium	6
GCA_008670055.1	SAMN03576891	2013	TH	Southeast Asia	Pig	Typhimurium	5
GCA_008670035.1	SAMN03576896	2013	TH	Southeast Asia	Pig	Typhimurium	5
GCA_008669565.1	SAMN02699905	2009	US	North America	Pig	Typhimurium	11
GCA_008669475.1	SAMN02699909	2010	US	North America	Pig	Typhimurium	11
GCA_008669455.1	SAMN02699908	2010	US	North America	Pig	Typhimurium	11
GCA_008666155.1	SAMN12798151	2019	US	North America	Pig	Typhimurium	10
GCA_008655175.1	SAMN02699896	2009	US	North America	Pig	Typhimurium	11
GCA_008655135.1	SAMN02699893	2009	US	North America	Pig	Typhimurium	10
GCA_008655095.1	SAMN02699897	2009	US	North America	Pig	Typhimurium	14
GCA_008654695.1	SAMN03838149	2014	US	North America	Pig	Typhimurium	14
GCA_008649165.1	SAMN04260527	2015	US	North America	Chicken	Typhimurium	6
GCA_008648475.1	SAMN03734342	2015	US	North America	Pig	Typhimurium	11
GCA_008647275.1	SAMN02699876	2007	US	North America	Pig	Typhimurium	10
GCA_008647015.1	SAMN02699890	2008	US	North America	Pig	Typhimurium	11
GCA_008645095.1	SAMN04161019	2015	US	North America	Chicken	Typhimurium	6
GCA_008644295.1	SAMN04166361	2015	US	North America	Pig	Typhimurium	9
GCA_008643695.1	SAMN04025723	2015	US	North America	Chicken	Typhimurium	6
GCA_008643675.1	SAMN04025733	2015	US	North America	Chicken	Typhimurium	6
GCA_008619655.1	SAMN02699874	2007	US	North America	Pig	Typhimurium	11
GCA_008617395.1	SAMN02699860	2006	US	North America	Pig	Typhimurium	3
GCA_008616355.1	SAMN03734289	2014	US	North America	Pig	Typhimurium	11
GCA_008612385.1	SAMN02699852	2006	US	North America	Pig	Typhimurium	11
GCA_008611745.1	SAMN03734315	2014	US	North America	Chicken	Typhimurium	14
GCA_008563815.1	SAMN12768398	2019	US	North America	Pig	Typhimurium	11
GCA_008560695.1	SAMN09666602	2018	US	North America	Chicken	Typhimurium	6
GCA_008560255.1	SAMN09730227	2018	US	North America	Chicken	Typhimurium	6
GCA_008551095.1	SAMN09730269	2018	US	North America	Chicken	Typhimurium	6
GCA_008547175.1	SAMN09372584	2018	US	North America	Pig	Typhimurium	2
GCA_008545015.1	SAMN09741918	2018	US	North America	Pig	Typhimurium	25
GCA_008538555.1	SAMN09764465	2018	US	North America	Pig	Typhimurium	14
GCA_008535035.1	SAMN09866421	2018	US	North America	Chicken	Typhimurium	6
GCA_008528375.1	SAMN06899415	2017	US	North America	Chicken	Typhimurium	6
GCA_008520605.1	SAMN05150606	2016	US	North America	Pig	Typhimurium	3
GCA_008519685.1	SAMN04869856	2016	US	North America	Pig	Typhimurium	21
GCA_008518945.1	SAMN04577471	2014	US	North America	Pig	Typhimurium	3
GCA_008518825.1	SAMN04577341	2014	US	North America	Pig	Typhimurium	11
GCA_008518715.1	SAMN04577399	2014	US	North America	Chicken	Typhimurium	6
GCA_008518545.1	SAMN04577481	2014	US	North America	Pig	Typhimurium	11
GCA_008518365.1	SAMN04577316	2014	US	North America	Pig	Typhimurium	9
GCA_008518265.1	SAMN04577295	2014	US	North America	Chicken	Typhimurium	6
GCA_008518215.1	SAMN04577375	2014	US	North America	Chicken	Typhimurium	6
GCA_008517885.1	SAMN04577242	2014	US	North America	Chicken	Typhimurium	6
GCA_008517085.1	SAMN04575037	2016	US	North America	Chicken	Typhimurium	6
GCA_008517025.1	SAMN04515872	2016	US	North America	Pig	Typhimurium	1
GCA_008516765.1	SAMN04577459	2014	US	North America	Pig	Typhimurium	11
GCA_008516665.1	SAMN04577256	2014	US	North America	Chicken	Typhimurium	6
GCA_008516625.1	SAMN04577365	2014	US	North America	Chicken	Typhimurium	6
GCA_008515845.1	SAMN04331729	2015	US	North America	Chicken	Typhimurium	6
GCA_008515545.1	SAMN04349956	2015	US	North America	Pig	Typhimurium	3
GCA_008511495.1	SAMN10284165	2018	US	North America	Pig	Typhimurium	18
GCA_008507185.1	SAMN09828493	2018	US	North America	Chicken	Typhimurium	6
GCA_008502605.1	SAMN09666585	2018	US	North America	Pig	Typhimurium	16
GCA_008500385.1	SAMN09633411	2018	US	North America	Chicken	Typhimurium	6
GCA_008489525.1	SAMN07968659	2017	US	North America	Pig	Typhimurium	10
GCA_008482265.1	SAMN05928267	2016	US	North America	Pig	Typhimurium	11
GCA_008475645.1	SAMN04867494	2016	US	North America	Pig	Typhimurium	3
GCA_008475165.1	SAMN04577498	2014	US	North America	Pig	Typhimurium	10
GCA_008474905.1	SAMN04577468	2014	US	North America	Chicken	Typhimurium	6
GCA_008474865.1	SAMN04577467	2014	US	North America	Pig	Typhimurium	10
GCA_008474745.1	SAMN04577473	2014	US	North America	Pig	Typhimurium	11
GCA_008474225.1	SAMN04577433	2014	US	North America	Chicken	Typhimurium	6
GCA_008473645.1	SAMN04577355	2014	US	North America	Chicken	Typhimurium	6
GCA_008473605.1	SAMN04577301	2014	US	North America	Chicken	Typhimurium	6
GCA_008473365.1	SAMN04577328	2014	US	North America	Chicken	Typhimurium	6
GCA_008473305.1	SAMN04577322	2014	US	North America	Chicken	Typhimurium	6
GCA_008473065.1	SAMN04577271	2014	US	North America	Chicken	Typhimurium	10
GCA_008472605.1	SAMN04577374	2014	US	North America	Pig	Typhimurium	10
GCA_008472425.1	SAMN04577207	2014	US	North America	Chicken	Typhimurium	6
GCA_008472385.1	SAMN04577220	2014	US	North America	Chicken	Typhimurium	6
GCA_008472205.1	SAMN04577266	2014	US	North America	Pig	Typhimurium	9
GCA_008471025.1	SAMN04568527	2016	US	North America	Chicken	Typhimurium	6
GCA_008470965.1	SAMN04507541	2016	US	North America	Chicken	Typhimurium	6
GCA_008470925.1	SAMN04510426	2016	US	North America	Chicken	Typhimurium	6
GCA_008470805.1	SAMN04489852	2016	US	North America	Pig	Typhimurium	3
GCA_008470625.1	SAMN04396252	2015	US	North America	Pig	Typhimurium	11
GCA_008470525.1	SAMN04297465	2015	US	North America	Chicken	Typhimurium	6
GCA_008470205.1	SAMN04376244	2015	US	North America	Pig	Typhimurium	3
GCA_008465385.1	SAMN04577423	2014	US	North America	Chicken	Typhimurium	6
GCA_008462925.1	SAMN10033087	2018	US	North America	Chicken	Typhimurium	6
GCA_008462805.1	SAMN09980153	2018	US	North America	Chicken	Typhimurium	14
GCA_008460965.1	SAMN09954700	2018	US	North America	Chicken	Typhimurium	6
GCA_008458945.1	SAMN09914095	2018	US	North America	Chicken	Typhimurium	6
GCA_008453275.1	SAMN09666316	2018	US	North America	Chicken	Typhimurium	14
GCA_008452345.1	SAMN09630353	2017	CA	North America	Pig	Typhimurium	10
GCA_008450345.1	SAMN09534548	2018	US	North America	Pig	Typhimurium	11
GCA_008450295.1	SAMN09534609	2018	US	North America	Chicken	Typhimurium	6
GCA_008443725.1	SAMN09267099	2018	US	North America	Chicken	Typhimurium	6
GCA_008429845.1	SAMN06251009	2016	US	North America	Chicken	Typhimurium	6
GCA_008426665.1	SAMN05301288	2016	US	North America	Chicken	Typhimurium	6
GCA_008412465.1	SAMN04964208	2016	US	North America	Chicken	Typhimurium	6
GCA_008412045.2	SAMN04605174	2016	US	North America	Chicken	Typhimurium	6
GCA_008411805.1	SAMN04577506	2014	US	North America	Chicken	Typhimurium	6
GCA_008411705.1	SAMN04577489	2014	US	North America	Chicken	Typhimurium	6
GCA_008411605.1	SAMN04577512	2014	US	North America	Pig	Typhimurium	11
GCA_008411455.1	SAMN04577438	2014	US	North America	Chicken	Typhimurium	6
GCA_008411145.1	SAMN04577336	2014	US	North America	Pig	Typhimurium	2
GCA_008410905.1	SAMN04577426	2014	US	North America	Chicken	Typhimurium	6
GCA_008410625.1	SAMN04605185	2016	US	North America	Pig	Typhimurium	11
GCA_008410265.1	SAMN04577331	2014	US	North America	Pig	Typhimurium	3
GCA_008410245.1	SAMN04577329	2014	US	North America	Chicken	Typhimurium	6
GCA_008409985.1	SAMN04577318	2014	US	North America	Pig	Typhimurium	9
GCA_008409845.1	SAMN04577364	2014	US	North America	Chicken	Typhimurium	6
GCA_008409565.1	SAMN04577201	2014	US	North America	Chicken	Typhimurium	6
GCA_008409525.1	SAMN04577198	2014	US	North America	Chicken	Typhimurium	6
GCA_008408725.1	SAMN04550931	2016	US	North America	Chicken	Typhimurium	6
GCA_008408685.1	SAMN04577195	2014	US	North America	Pig	Typhimurium	10
GCA_008408665.1	SAMN04577196	2014	US	North America	Chicken	Typhimurium	6
GCA_008407525.1	SAMN04515875	2016	US	North America	Chicken	Typhimurium	6
GCA_008406645.1	SAMN04331737	2015	US	North America	Chicken	Typhimurium	6
GCA_008406345.1	SAMN04297475	2015	US	North America	Chicken	Typhimurium	6
GCA_008406195.1	SAMN04568443	2016	US	North America	Chicken	Typhimurium	6
GCA_008406145.1	SAMN04489851	2016	US	North America	Chicken	Typhimurium	6
GCA_008178405.1	SAMN12601211	2014	NG	Africa	Pig	Typhimurium	22
GCA_008158105.1	SAMN12601473	2014	NG	Africa	Pig	Typhimurium	22
GCA_008157045.1	SAMN12601212	2016	NG	Africa	Chicken	Typhimurium	22
GCA_008156765.1	SAMN12601124	2016	NG	Africa	Chicken	Typhimurium	22
GCA_008122905.1	SAMN12608819	1999	US	North America	Pig	Typhimurium	2
GCA_008122595.1	SAMN12608815	1999	US	North America	Pig	Typhimurium	9
GCA_008118305.1	SAMN02699667	2003	US	North America	Pig	Typhimurium	3
GCA_008117025.1	SAMN02699851	2006	US	North America	Pig	Typhimurium	14
GCA_008116705.1	SAMN02699866	2007	US	North America	Pig	Typhimurium	10
GCA_008115345.1	SAMN02699864	2007	US	North America	Pig	Typhimurium	12
GCA_008113985.1	SAMN02699858	2006	US	North America	Pig	Typhimurium	12
GCA_008091565.1	SAMN02699529	2002	US	North America	Pig	Typhimurium	3
GCA_008090505.1	SAMN02699467	2002	US	North America	Pig	Typhimurium	10
GCA_008089165.1	SAMN02699441	2001	US	North America	Pig	Typhimurium	10
GCA_008089065.1	SAMN02699436	2001	unknown	unknown	Pig	Typhimurium	1
GCA_008088805.1	SAMN02699435	2001	unknown	unknown	Pig	Typhimurium	14
GCA_008088675.1	SAMN02699708	2003	US	North America	Pig	Typhimurium	10
GCA_008088105.1	SAMN02699670	2003	US	North America	Pig	Typhimurium	3
GCA_008088065.1	SAMN02699715	2003	US	North America	Pig	Typhimurium	2
GCA_008088045.1	SAMN02699665	2003	US	North America	Pig	Typhimurium	11
GCA_008087785.1	SAMN02699428	2001	unknown	unknown	Pig	Typhimurium	11
GCA_008071085.1	SAMN02699663	2003	US	North America	Pig	Typhimurium	11
GCA_008070515.1	SAMN02699656	2003	US	North America	Pig	Typhimurium	11
GCA_008070385.1	SAMN02699582	2003	US	North America	Pig	Typhimurium	11
GCA_008069855.1	SAMN02699671	2003	US	North America	Pig	Typhimurium	11
GCA_008068075.1	SAMN02699678	2003	US	North America	Pig	Typhimurium	1
GCA_008067695.1	SAMN02699719	2003	US	North America	Pig	Typhimurium	5
GCA_008066615.1	SAMN02699655	2003	US	North America	Pig	Typhimurium	11
GCA_008065675.1	SAMN02699645	2003	US	North America	Pig	Typhimurium	2
GCA_008047915.1	SAMN02699632	2003	US	North America	Pig	Typhimurium	2
GCA_008047875.1	SAMN02699630	2003	US	North America	Pig	Typhimurium	11
GCA_008047755.1	SAMN02699629	2003	US	North America	Pig	Typhimurium	9
GCA_008047595.1	SAMN02699612	2003	US	North America	Pig	Typhimurium	3
GCA_008047535.1	SAMN02699611	2003	US	North America	Pig	Typhimurium	10
GCA_008046715.1	SAMN02699568	2003	US	North America	Pig	Typhimurium	5
GCA_008046155.1	SAMN02699547	2003	US	North America	Pig	Typhimurium	5
GCA_008046075.1	SAMN02699624	2003	US	North America	Pig	Typhimurium	10
GCA_008045005.1	SAMN02699562	2003	US	North America	Pig	Typhimurium	11
GCA_008031835.1	SAMN02699744	2003	US	North America	Pig	Typhimurium	1
GCA_008031565.1	SAMN02699747	2004	US	North America	Pig	Typhimurium	2
GCA_008029605.1	SAMN02699725	2003	US	North America	Pig	Typhimurium	5
GCA_008029475.1	SAMN02699728	2003	US	North America	Pig	Typhimurium	3
GCA_008022045.1	SAMN02699761	2004	US	North America	Pig	Typhimurium	11
GCA_008022035.1	SAMN02699758	2004	US	North America	Pig	Typhimurium	11
GCA_008021935.1	SAMN02699763	2004	US	North America	Pig	Typhimurium	11
GCA_008006205.1	SAMN02699817	2005	US	North America	Pig	Typhimurium	11
GCA_008004785.1	SAMN02699813	2005	US	North America	Pig	Typhimurium	10
GCA_008002785.1	SAMN02699811	2005	US	North America	Pig	Typhimurium	14
GCA_008002305.1	SAMN02699787	2004	US	North America	Pig	Typhimurium	2
GCA_008001725.1	SAMN02699809	2005	US	North America	Pig	Typhimurium	11
GCA_008001565.1	SAMN02699779	2004	US	North America	Pig	Typhimurium	11
GCA_008001525.1	SAMN02699791	2004	US	North America	Pig	Typhimurium	11
GCA_007910505.1	SAMN01933183	1968	US	North America	Pig	Typhimurium	22
GCA_007908805.1	SAMN10728276	2011	US	North America	Pig	Typhimurium	11
GCA_007908765.1	SAMN10725579	2011	US	North America	Pig	Typhimurium	11
GCA_007908205.1	SAMN07792223	2017	US	North America	Pig	Typhimurium	10
GCA_007886645.1	SAMN03577494	2007	US	North America	Pig	Typhimurium	10
GCA_007886545.1	SAMN03577486	2009	US	North America	Pig	Typhimurium	11
GCA_007886305.1	SAMN03577497	2007	US	North America	Pig	Typhimurium	10
GCA_007883825.1	SAMN12401784	2019	US	North America	Pig	Typhimurium	10
GCA_007836935.1	SAMN03577540	2009	US	North America	Pig	Typhimurium	11
GCA_007823485.1	SAMN11877157	2019	US	North America	Pig	Typhimurium	18
GCA_007821735.1	SAMN11634762	2019	US	North America	Pig	Typhimurium	10
GCA_007815375.1	SAMN02699727	2003	US	North America	Pig	Typhimurium	3
GCA_007794725.1	SAMN11877155	2019	US	North America	Chicken	Typhimurium	6
GCA_007794155.1	SAMN09533159	2018	US	North America	Chicken	Typhimurium	6
GCA_007792535.1	SAMN11634774	2019	US	North America	Chicken	Typhimurium	6
GCA_007764635.1	SAMN06067881	2016	US	North America	Pig	Typhimurium	1
GCA_007763635.1	SAMN02742058	2006	US	North America	Pig	Typhimurium	5
GCA_007763415.1	SAMN06034085	2015	US	North America	Pig	Typhimurium	10
GCA_007755395.1	SAMN02699884	2005	US	North America	Pig	Typhimurium	2
GCA_007755175.1	SAMN02699882	2008	US	North America	Pig	Typhimurium	11
GCA_007737285.1	SAMN12358328	2019	US	North America	Chicken	Typhimurium	6
GCA_007737075.1	SAMN12358300	2019	US	North America	Chicken	Typhimurium	6
GCA_007737035.1	SAMN12358303	2019	US	North America	Pig	Typhimurium	11
GCA_007701905.1	SAMN12307541	2019	US	North America	Pig	Typhimurium	10
GCA_007701285.1	SAMN12307544	2019	US	North America	Chicken	Typhimurium	6
GCA_007632275.1	SAMN03577457	2009	US	North America	Pig	Typhimurium	11
GCA_007628555.1	SAMN02699881	2008	US	North America	Pig	Typhimurium	10
GCA_007537755.1	SAMN12142835	2019	US	North America	Chicken	Typhimurium	6
GCA_007499845.1	SAMN02595868	2009	US	North America	Pig	Typhimurium	11
GCA_007454115.1	SAMN12212476	2019	US	North America	Pig	Typhimurium	8
GCA_007433705.1	SAMN11041614	2019	US	North America	Chicken	Typhimurium	6
GCA_007432925.1	SAMN11041544	2019	US	North America	Chicken	Typhimurium	6
GCA_007428665.1	SAMN10967905	2019	US	North America	Chicken	Typhimurium	6
GCA_007428565.1	SAMN10968460	2019	US	North America	Pig	Typhimurium	10
GCA_007424385.1	SAMN10912725	2019	US	North America	Chicken	Typhimurium	6
GCA_007381465.1	SAMN10638601	2018	US	North America	Chicken	Typhimurium	6
GCA_007378245.1	SAMN10594798	2018	US	North America	Chicken	Typhimurium	6
GCA_007374565.1	SAMN10579786	2018	US	North America	Pig	Typhimurium	11
GCA_007362785.1	SAMN10501879	2018	US	North America	Chicken	Typhimurium	6
GCA_007359975.1	SAMN10489811	2018	US	North America	Chicken	Typhimurium	6
GCA_007358495.1	SAMN10461427	2018	US	North America	Chicken	Typhimurium	6
GCA_007346915.1	SAMN10367093	2018	US	North America	Chicken	Typhimurium	6
GCA_007327595.1	SAMN09764456	2018	US	North America	Chicken	Typhimurium	14
GCA_007323475.1	SAMN10165238	2018	US	North America	Chicken	Typhimurium	6
GCA_007322635.1	SAMN10142614	2018	US	North America	Chicken	Typhimurium	2
GCA_007312895.1	SAMN10118317	2018	US	North America	Chicken	Typhimurium	6
GCA_007199615.1	SAMN07469532	2012	US	North America	Pig	Typhimurium	11
GCA_007199435.1	SAMN06067869	2016	US	North America	Pig	Typhimurium	18
GCA_007199135.1	SAMN06034062	2016	US	North America	Pig	Typhimurium	14
GCA_007196095.1	SAMN04497719	2008	US	North America	Pig	Typhimurium	17
GCA_007108335.1	SAMN03577460	2009	US	North America	Pig	Typhimurium	11
GCA_007108125.1	SAMN03577453	2008	US	North America	Pig	Typhimurium	11
GCA_007108005.1	SAMN03577429	2008	US	North America	Pig	Typhimurium	11
GCA_007107485.1	SAMN03577423	2008	US	North America	Pig	Typhimurium	10
GCA_007107325.1	SAMN03577462	2009	US	North America	Pig	Typhimurium	10
GCA_007107305.1	SAMN03577454	2008	US	North America	Pig	Typhimurium	10
GCA_007107285.1	SAMN03577432	2009	US	North America	Pig	Typhimurium	10
GCA_007107145.1	SAMN03577447	2007	US	North America	Pig	Typhimurium	10
GCA_007076765.1	SAMN07420448	2015	US	North America	Pig	Typhimurium	3
GCA_007069765.1	SAMN07420426	2015	US	North America	Pig	Typhimurium	11
GCA_007068525.1	SAMN07420429	2015	US	North America	Pig	Typhimurium	11
GCA_007050655.1	SAMN09738063	2008	BR	South America	Chicken	Typhimurium	15
GCA_007047485.1	SAMN07504947	2016	BB	North America	Chicken	Typhimurium	6
GCA_007047365.1	SAMN07504229	2016	JM	North America	Chicken	Typhimurium	6
GCA_007047165.1	SAMN07503627	2016	BB	North America	Chicken	Typhimurium	6
GCA_006988105.1	SAMN03577436	2009	US	North America	Pig	Typhimurium	11
GCA_006903965.1	SAMN04993544	2015	US	North America	Pig	Typhimurium	11
GCA_006900725.1	SAMN03577585	2009	US	North America	Pig	Typhimurium	11
GCA_006892745.1	SAMN03577021	2013	KE	Africa	Pig	Typhimurium	22
GCA_006892645.1	SAMN03577234	2005	ET	Africa	Pig	Typhimurium	17
GCA_006886385.1	SAMN03838150	2014	US	North America	Pig	Typhimurium	14
GCA_006847705.1	SAMN02952817	2007	US	North America	Pig	Typhimurium	14
GCA_006839205.1	SAMN11553523	2019	US	North America	Chicken	Typhimurium	6
GCA_006837905.1	SAMN11491046	2019	US	North America	Pig	Typhimurium	11
GCA_006836285.1	SAMN10713717	2018	US	North America	Chicken	Typhimurium	6
GCA_006822485.1	SAMN06034031	2014	US	North America	Pig	Typhimurium	18
GCA_006822065.1	SAMN06067861	2016	US	North America	Pig	Typhimurium	18
GCA_006821565.1	SAMN02403228	2013	US	North America	Chicken	Typhimurium	2
GCA_006810245.1	SAMN11456644	2019	US	North America	Chicken	Typhimurium	6
GCA_006810025.1	SAMN11491039	2019	US	North America	Chicken	Typhimurium	6
GCA_006809665.1	SAMN11456648	2019	US	North America	Pig	Typhimurium	10
GCA_006807985.1	SAMN10734555	2018	US	North America	Pig	Typhimurium	11
GCA_006806705.1	SAMN11129362	2019	US	North America	Chicken	Typhimurium	6
GCA_006769925.1	SAMN06220164	2015	US	North America	Chicken	Typhimurium	6
GCA_006769665.1	SAMN04943076	2014	US	North America	Pig	Typhimurium	10
GCA_006748605.1	SAMN11229818	2019	US	North America	Chicken	Typhimurium	6
GCA_006746465.1	SAMN10461428	2018	US	North America	Chicken	Typhimurium	6
GCA_006713265.1	SAMN06034026	2014	US	North America	Pig	Typhimurium	11
GCA_006691785.1	SAMN02378123	2010	US	North America	Pig	Typhimurium	10
GCA_006691185.1	SAMN02378051	2008	US	North America	Pig	Typhimurium	10
GCA_006690525.1	SAMN02403317	2006	US	North America	Chicken	Typhimurium	14
GCA_006688085.1	SAMN02699593	2003	US	North America	Pig	Typhimurium	5
GCA_006687685.1	SAMN11553511	2019	US	North America	Chicken	Typhimurium	6
GCA_006684345.1	SAMN11160904	2019	US	North America	Pig	Typhimurium	3
GCA_006683105.1	SAMN10638602	2018	US	North America	Pig	Typhimurium	10
GCA_006526395.1	SAMN10883331	2014	US	North America	Pig	Typhimurium	10
GCA_006522735.1	SAMN10503496	2014	NG	Africa	Pig	Typhimurium	22
GCA_006491555.1	SAMN07420417	2015	US	North America	Pig	Typhimurium	3
GCA_006456425.1	SAMN12056346	2018	US	North America	Chicken	Typhimurium	14
GCA_006429915.1	SAMN12041586	2019	US	North America	Chicken	Typhimurium	6
GCA_006429555.1	SAMN12040783	2019	US	North America	Chicken	Typhimurium	6
GCA_006397715.1	SAMN11168324	2019	US	North America	Chicken	Typhimurium	6
GCA_006390995.1	SAMN07420501	2015	US	North America	Pig	Typhimurium	11
GCA_006344795.1	SAMN03577434	2009	US	North America	Pig	Typhimurium	10
GCA_006213525.1	SAMN10503495	2014	NG	Africa	Pig	Typhimurium	22
GCA_006187805.1	SAMN08354557	2012	US	North America	Pig	Typhimurium	10
GCA_006145675.1	SAMN10393216	2018	US	North America	Pig	Typhimurium	11
GCA_006145035.1	SAMN03577478	2009	US	North America	Pig	Typhimurium	11
GCA_006145015.1	SAMN03577473	2008	US	North America	Pig	Typhimurium	11
GCA_006144895.1	SAMN10725948	2011	US	North America	Pig	Typhimurium	10
GCA_006144515.1	SAMN10726295	2011	US	North America	Pig	Typhimurium	11
GCA_006144415.1	SAMN10751887	2018	US	North America	Chicken	Typhimurium	16
GCA_006143875.1	SAMN10726765	2012	US	North America	Pig	Typhimurium	14
GCA_006142555.1	SAMN07420452	2015	US	North America	Pig	Typhimurium	11
GCA_006142495.1	SAMN07420459	2015	US	North America	Pig	Typhimurium	11
GCA_006142455.1	SAMN07420453	2015	US	North America	Pig	Typhimurium	11
GCA_006142405.1	SAMN07420455	2015	US	North America	Pig	Typhimurium	11
GCA_006141955.1	SAMN07420439	2015	US	North America	Pig	Typhimurium	9
GCA_006141095.1	SAMN07420424	2015	US	North America	Pig	Typhimurium	3
GCA_006141035.1	SAMN07420427	2015	US	North America	Pig	Typhimurium	3
GCA_006135715.1	SAMN07503571	2016	DO	North America	Chicken	Typhimurium	14
GCA_006135595.1	SAMN07503618	2016	BB	North America	Chicken	Typhimurium	6
GCA_006080735.1	SAMN11897592	2016	NG	Africa	Chicken	Typhimurium	22
GCA_006077595.1	SAMN03577484	2009	US	North America	Pig	Typhimurium	11
GCA_006077395.1	SAMN03577476	2008	US	North America	Pig	Typhimurium	11
GCA_006076115.1	SAMN10734257	2009	US	North America	Pig	Typhimurium	11
GCA_006075555.1	SAMN10729580	2009	US	North America	Pig	Typhimurium	11
GCA_006075515.1	SAMN10726678	2011	US	North America	Pig	Typhimurium	10
GCA_006075235.1	SAMN10725585	2011	US	North America	Pig	Typhimurium	4
GCA_006075095.1	SAMN09917874	2018	US	North America	Pig	Typhimurium	10
GCA_006007605.1	SAMN11896235	2016	NG	Africa	Chicken	Typhimurium	22
GCA_006003125.1	SAMN11581012	2018	US	North America	Pig	Typhimurium	11
GCA_006001165.1	SAMN10734148	2010	US	North America	Pig	Typhimurium	11
GCA_006000645.1	SAMN10728375	2011	US	North America	Pig	Typhimurium	4
GCA_006000585.1	SAMN10729681	2009	US	North America	Pig	Typhimurium	11
GCA_006000565.1	SAMN10729583	2010	US	North America	Pig	Typhimurium	14
GCA_006000465.1	SAMN10728285	2012	US	North America	Pig	Typhimurium	3
GCA_006000425.1	SAMN10728371	2009	US	North America	Pig	Typhimurium	11
GCA_006000285.1	SAMN10729903	2011	US	North America	Pig	Typhimurium	10
GCA_005999965.1	SAMN10728383	2012	US	North America	Pig	Typhimurium	11
GCA_005999865.1	SAMN10726766	2013	US	North America	Pig	Typhimurium	11
GCA_005999825.1	SAMN10726763	2011	US	North America	Pig	Typhimurium	11
GCA_005999705.1	SAMN10725583	2011	US	North America	Pig	Typhimurium	4
GCA_005999685.1	SAMN10725580	2011	US	North America	Pig	Typhimurium	10
GCA_005999605.1	SAMN10725945	2011	US	North America	Pig	Typhimurium	4
GCA_005999545.1	SAMN10720020	2016	US	North America	Chicken	Typhimurium	14
GCA_005966725.1	SAMN04993543	2015	US	North America	Pig	Typhimurium	11
GCA_005938515.1	SAMN11662130		US	North America	Chicken	Typhimurium	6
GCA_005916525.1	SAMN03577477	2008	US	North America	Pig	Typhimurium	11
GCA_005906845.1	SAMN11636337	2019	US	North America	Pig	Typhimurium	10
GCA_005906685.1	SAMN11636347	2019	US	North America	Pig	Typhimurium	10
GCA_005904065.1	SAMN11310128	2010	US	North America	Pig	Typhimurium	10
GCA_005901525.1	SAMN03576951	2013	KE	Africa	Pig	Typhimurium	22
GCA_005899365.1	SAMN03577233	2005	ET	Africa	Pig	Typhimurium	17
GCA_005890175.1	SAMN10833327	2007	CA	North America	Pig	Typhimurium	2
GCA_005838105.1	SAMN11050112	2010	US	North America	Pig	Typhimurium	11
GCA_005829445.1	SAMN10359451	2018	US	North America	Pig	Typhimurium	12
GCA_005750955.1	SAMN11483242	2019	US	North America	Pig	Typhimurium	10
GCA_005740695.1	SAMN11191543	2010	US	North America	Pig	Typhimurium	11
GCA_005735335.1	SAMN11115953	2019	US	North America	Chicken	Typhimurium	6
GCA_005712015.1	SAMN10690096	2014	US	North America	Pig	Typhimurium	11
GCA_005682355.1	SAMN08744630	2018	US	North America	Pig	Typhimurium	10
GCA_005660255.1	SAMN10975429	2010	US	North America	Pig	Typhimurium	10
GCA_005660215.1	SAMN10975440	2010	US	North America	Pig	Typhimurium	11
GCA_005655295.1	SAMN10368196	2018	US	North America	Chicken	Typhimurium	14
GCA_005649375.1	SAMN10686397	2015	US	North America	Chicken	Typhimurium	14
GCA_005648375.1	SAMN10690075	2015	US	North America	Pig	Typhimurium	14
GCA_005592035.1	SAMN11230913	2010	US	North America	Pig	Typhimurium	4
GCA_005586715.1	SAMN11050115	2010	US	North America	Pig	Typhimurium	4
GCA_005537435.1	SAMN07420438	2015	US	North America	Pig	Typhimurium	11
GCA_005537335.1	SAMN07420443	2015	US	North America	Pig	Typhimurium	11
GCA_005534915.1	SAMN07420430	2015	US	North America	Pig	Typhimurium	11
GCA_005490365.1	SAMN10975433	2010	US	North America	Pig	Typhimurium	4
GCA_005438035.1	SAMN07420428	2015	US	North America	Pig	Typhimurium	11
GCA_005430815.1	SAMN11352655	2011	US	North America	Pig	Typhimurium	10
GCA_005430495.1	SAMN11191541	2010	US	North America	Pig	Typhimurium	10
GCA_005403625.1	SAMN10841050	2018	US	North America	Pig	Typhimurium	25
GCA_004308645.1	SAMN10887077	2005	CA	North America	Chicken	Typhimurium	1
GCA_004308625.1	SAMN10887082	2006	CA	North America	Chicken	Typhimurium	1
GCA_004308595.1	SAMN10887080	2006	CA	North America	Chicken	Typhimurium	14
GCA_004308495.1	SAMN10887074	2005	CA	North America	Chicken	Typhimurium	1
GCA_004298225.1	SAMN10887076	2005	CA	North America	Chicken	Typhimurium	1
GCA_004298195.1	SAMN10887081	2006	CA	North America	Chicken	Typhimurium	1
GCA_004298185.1	SAMN10887079	2006	CA	North America	Chicken	Typhimurium	1
GCA_004278115.1	SAMN10261765	2018	US	North America	Chicken	Typhimurium	2
GCA_004276515.1	SAMN10142623	2018	US	North America	Pig	Typhimurium	3
GCA_004225475.1	SAMN02699686	2003	US	North America	Pig	Typhimurium	3
GCA_004223515.1	SAMN07682526	2016	SR	South America	Chicken	Typhimurium	15
GCA_004220325.1	SAMN02699887	2008	US	North America	Pig	Typhimurium	11
GCA_004022345.1	SAMN10697302	2018	BR	South America	Chicken	Typhimurium	15
GCA_003864015.1	SAMN10485463		unknown	unknown	Chicken	Typhimurium	14
GCA_003767185.1	SAMN10346692	2018	US	North America	Chicken	Typhimurium	6
GCA_003738865.1	SAMN10292974	2018	US	North America	Chicken	Typhimurium	6
GCA_003065815.1	SAMN08897981	2015	US	North America	Pig	Typhimurium	3
GCA_002915375.1	SAMN07710576	2015	BR	South America	Pig	Typhimurium	9
GCA_002798875.1	SAMN08017375	2011	BR	South America	Pig	Typhimurium	9
GCA_002798855.1	SAMN08016388	2008	BR	South America	Pig	Typhimurium	9
GCA_002798835.1	SAMN08016458	2000	BR	South America	Pig	Typhimurium	9
GCA_002798815.1	SAMN08015734	2011	BR	South America	Pig	Typhimurium	9
GCA_002798775.1	SAMN08016390	2005	BR	South America	Pig	Typhimurium	9
GCA_002798755.1	SAMN08015904	2005	BR	South America	Pig	Typhimurium	9
GCA_002798725.1	SAMN08016474	2005	BR	South America	Pig	Typhimurium	9
GCA_002798715.1	SAMN08016038	2005	BR	South America	Pig	Typhimurium	9
GCA_002798695.1	SAMN08016441	2005	BR	South America	Pig	Typhimurium	9
GCA_002798635.1	SAMN08016403	2004	BR	South America	Pig	Typhimurium	9
GCA_002798625.1	SAMN08016037	2008	BR	South America	Pig	Typhimurium	9
GCA_002798565.1	SAMN08016211	2005	BR	South America	Pig	Typhimurium	9
GCA_002762135.3	SAMN07945789	2011	TW	East Asia	Pig	Typhimurium	20
GCA_002270545.1	SAMN07498251	2014	MY	Southeast Asia	Chicken	Typhimurium	19
GCA_002264665.1	SAMN07411537	2015	US	North America	Pig	Typhimurium	3
GCA_002264585.1	SAMN07411536	2015	US	North America	Pig	Typhimurium	11
GCA_002201855.1	SAMN06622672	2000	KR	East Asia	Pig	Typhimurium	24
GCA_002063745.1	SAMN02368667	2000	CN	East Asia	Chicken	Typhimurium	13
GCA_002063655.1	SAMN02368672	2006	TR	West Asia	Chicken	Typhimurium	10
GCA_002036765.1	SAMN02368107	2010	unknown	unknown	Chicken	Typhimurium	6
GCA_001594595.1	SAMN03941133	2006	BR	South America	Pig	Typhimurium	9
GCA_001594585.1	SAMN03941139	2006	BR	South America	Pig	Typhimurium	9
GCA_001594435.1	SAMN03941156	2010	BR	South America	Pig	Typhimurium	14
GCA_001588365.1	SAMN03941130	2006	BR	South America	Pig	Typhimurium	9
GCA_001588355.1	SAMN03941131	2006	BR	South America	Pig	Typhimurium	9
GCA_001588335.1	SAMN03941132	2006	BR	South America	Pig	Typhimurium	9
GCA_001588315.1	SAMN03941134	2006	BR	South America	Pig	Typhimurium	9
GCA_001588255.1	SAMN03941137	2006	BR	South America	Pig	Typhimurium	9
GCA_001588235.1	SAMN03941138	2006	BR	South America	Pig	Typhimurium	9
GCA_001565935.1	SAMEA1707594	2003	GB	Europe	Pig	Typhimurium	10
GCA_001221905.1	SAMEA773576	1994	GB	Europe	Pig	Typhimurium	2
GCA_001221705.1	SAMEA1521983	2003	GB	Europe	Pig	Typhimurium	10
GCA_001220985.1	SAMEA773645	1990	GB	Europe	Pig	Typhimurium	22
GCA_001220125.1	SAMEA1522033	2001	GB	Europe	Pig	Typhimurium	10
GCA_001219365.1	SAMEA1521994	1993	GB	Europe	Pig	Typhimurium	10
GCA_001218985.1	SAMEA1484074	2009	GB	Europe	Pig	Typhimurium	10
GCA_001218605.1	SAMEA773543	1994	GB	Europe	Pig	Typhimurium	22
GCA_001216445.1	SAMEA1483978	2007	GB	Europe	Pig	Typhimurium	10
GCA_001216425.1	SAMEA773509	1994	GB	Europe	Pig	Typhimurium	10
GCA_001215665.1	SAMEA1522025	1994	GB	Europe	Pig	Typhimurium	10
GCA_001214865.1	SAMEA1707597	2002	GB	Europe	Pig	Typhimurium	10
GCA_001214325.1	SAMEA773518	1996	GB	Europe	Pig	Typhimurium	10
GCA_000974125.1	SAMN03293341	2006	CA	North America	Chicken	Typhimurium	1
GCA_000974095.1	SAMN03293332	2006	CA	North America	Chicken	Typhimurium	1
GCA_000973915.1	SAMN03293340	2005	CA	North America	Chicken	Typhimurium	1
GCA_000784315.1	SAMN03031275	2004	DK	Europe	Pig	Typhimurium	2
GCA_000784295.1	SAMN03031274	2004	DK	Europe	Pig	Typhimurium	2
GCA_000784225.1	SAMN03031272	2004	DK	Europe	Pig	Typhimurium	2
GCA_000784215.1	SAMN03031254	2004	DK	Europe	Pig	Typhimurium	7
