# Supplementary material for: GWAS and Machine Learning Screening of Genomic Determinants Underlying Host Adaptation in Swine and Chicken Salmonella Typhimurium Isolates
Source: Microorganisms. 2026 Jan 27;14(2):293. doi: 10.3390/microorganisms14020293 (PMC12943566; doi:10.3390/microorganisms14020293)
Supplement: Supplementary file 1 [file microorganisms-14-00293-s001.zip › Table S2. List of antimicrobial resistance genes with significantly different prevalence in chicken versus swine hosts.xlsx]

## Sheet: significant_genes_new
Best_Hit_ARO	dif	chicken	swine	Pvalue	Padjusted
CRP	0.0117740000000001	0.987988	0.999762	0	0
tet(B)	0.111007	0.093679	0.204686	0	0
acrD	0.0315730000000001	0.964478	0.996051	0	0
tetR	0.104848	0.098358	0.203206	0	0
CARB-3	0.116277	0.024997	0.141274	0	0
APH(6)-Id	0.239735	0.133209	0.372944	0	0
floR	0.326472	0.074403	0.400875	0	0
qacEdelta1	0.195484	0.098069	0.293553	0	0
aadA3	0.154904	0.029457	0.184361	0	0
aadA2	0.292628	0.031799	0.324427	0	0
APH(4)-Ia	0.086217	0.018723	0.10494	0	0
AAC(3)-IV	0.095272	0.018723	0.113995	0	0
APH(3'')-Ib	0.17964	0.050601	0.230241	0	0
TEM-1	0.309225	0.121152	0.430377	0	0
sul1	0.164751	0.174211	0.338962	0	0
ANT(3'')-IIa	0.183085	0.096647	0.279732	0	0
ANT(2'')-Ia	0.005003	0	0.005003	0	0
APH(3')-Ia	0.109049	0.036801	0.14585	0	0
CMY-2	0.05905	0.078616	0.019566	0	0
sul3	0.2918	0.033678	0.325478	0	0
qacL	0.241284	0.033678	0.274962	0	0
cmlA1	0.240192	0.026635	0.266827	0	0
dfrA12	0.291468	0.040487	0.331955	0	0
mphE	0.004145	0	0.004145	0	0
msrE	0.004145	0	0.004145	0	0
QnrB19	0.006147	0	0.006147	0	0
tet(M)	0.088269	0.007977	0.096246	0	0
tet(C)	0.026576	0.028523	0.001947	0	0
dfrA1	0.016992	0	0.016992	0.001	0.00510345
Escherichia coli EF-Tu mutants conferring resistance to Pulvomycin	0.108401	0.402772	0.511173	0.002	0.00925
AAC(3)-IId	0.025564	1.3e-05	0.025577	0.002	0.00925
aadA22	0.019524	0	0.019524	0.002	0.00925
linG	0.015745	0	0.015745	0.004	0.0179394
armA	0.003787	0	0.003787	0.005	0.0217647
MdtK	0.021689	1	0.978311	0.007	0.0296
