# Supplementary material for: GWAS and Machine Learning Screening of Genomic Determinants Underlying Host Adaptation in Swine and Chicken Salmonella Typhimurium Isolates
Source: Microorganisms. 2026 Jan 27;14(2):293. doi: 10.3390/microorganisms14020293 (PMC12943566; doi:10.3390/microorganisms14020293)
Supplement: Supplementary file 1 [file microorganisms-14-00293-s001.zip › Table S3. List and frequencies of co-occurring antimicrobial resistance gene combinations on mobile genetic elements in chicken- and swine-origin S. Typhimurium.xlsx]

## Sheet: Sheet1
Source	MGE_Type	Genes	Frequency
Swine	Transposon	APH(3'')-Ib;APH(6)-Id	170
Swine	Integron	aadA2;ANT(3'')-IIa;cmlA1;qacL	89
Swine	Transposon	APH(3'')-Ib;APH(6)-Id;TEM-1	84
Swine	Transposon	APH(3'')-Ib;APH(6)-Id;tet(B);tetR	78
Swine	Integron	aadA2;dfrA12	66
Swine	Plasmid	APH(6)-Id;TEM-1	57
Swine	Plasmid	aadA2;ANT(3'')-IIa;APH(6)-Id;cmlA1;dfrA12;qacL;sul3;TEM-1	37
Swine	Integron	ANT(3'')-IIa;qacEdelta1	28
Swine	Transposon	tet(B);tetR	26
Chicken	Transposon	APH(3'')-Ib;APH(6)-Id	23
Swine	Plasmid	APH(3'')-Ib;APH(6)-Id	23
Chicken	Transposon	APH(3'')-Ib;APH(6)-Id;tet(B);tetR	19
Chicken	Plasmid	APH(6)-Id;TEM-1	16
Swine	Plasmid	aadA2;ANT(3'')-IIa;APH(6)-Id;cmlA1;dfrA12;qacL;sul3	11
Chicken	Transposon	tet(B);tetR	10
Swine	Integron	aadA2;cmlA1;qacL	10
Swine	Transposon	ANT(3'')-IIa;APH(3'')-Ib;APH(6)-Id	10
Swine	Plasmid	APH(3'')-Ib;APH(6)-Id;TEM-1	9
Swine	Integron	aadA2;ANT(3'')-IIa;cmlA1;dfrA12;qacL	8
Swine	Plasmid	APH(3'')-Ib;APH(6)-Id;CMY-2;floR	8
Swine	Integron	ANT(2'')-Ia;qacEdelta1	7
Swine	Plasmid	ANT(3'')-IIa;APH(6)-Id;qacEdelta1;sul1	7
Swine	Plasmid	aadA2;ANT(3'')-IIa;cmlA1;dfrA12;qacL;sul3	7
Swine	Plasmid	ANT(3'')-IIa;qacEdelta1;sul1	6
Swine	Plasmid	APH(3'')-Ib;APH(6)-Id;floR	6
Chicken	Plasmid	ANT(3'')-IIa;qacEdelta1;sul1	5
Swine	Integron	aadA2;ANT(2'')-Ia	5
Swine	Integron	aadA2;dfrA12;linG;qacEdelta1	5
Swine	Integron	cmlA1;dfrA12	5
Swine	Plasmid	APH(3'')-Ib;APH(6)-Id;CMY-2	5
Swine	Plasmid	APH(6)-Id;CMY-2	5
Swine	Plasmid	aadA2;ANT(3'')-IIa;APH(6)-Id;cmlA1;dfrA12;qacL;TEM-1	5
Swine	Integron	aadA2;ANT(2'')-Ia;dfrA12	4
Swine	Integron	aadA2;ANT(3'')-IIa;cmlA1;qacL;sul3	4
Swine	Integron	aadA2;aadA22;dfrA12;linG;qacL;sul3	4
Swine	Integron	aadA2;cmlA1;dfrA12	4
Swine	Plasmid	APH(6)-Id;floR;TEM-1	4
Swine	Plasmid	aadA2;ANT(3'')-IIa;cmlA1;dfrA12;qacL;sul3;TEM-1	4
Swine	Plasmid	qacEdelta1;sul1	4
Swine	Transposon	APH(3'')-Ib;APH(6)-Id;TEM-1;tet(B);tetR	4
Chicken	Integron	ANT(3'')-IIa;qacEdelta1	3
Swine	Integron	ANT(3'')-IIa;cmlA1;qacL	3
Swine	Integron	aadA2;ANT(3'')-IIa;cmlA1;dfrA12	3
Swine	Integron	aadA2;dfrA12;qacEdelta1	3
Swine	Integron	aadA3;cmlA1;dfrA12;qacL	3
Swine	Integron	aadA3;cmlA1;qacL	3
Swine	Integron	dfrA1;dfrA12	3
Swine	Plasmid	AAC(3)-IV;APH(4)-Ia	3
Swine	Plasmid	ANT(3'')-IIa;APH(3')-Ia;APH(6)-Id	3
Swine	Plasmid	APH(3'')-Ib;APH(3')-Ia;APH(6)-Id;CMY-2;floR	3
Swine	Plasmid	APH(3'')-Ib;APH(3')-Ia;APH(6)-Id;floR;TEM-1	3
Swine	Plasmid	floR;TEM-1	3
Chicken	Integron	aadA2;aadA3;ANT(3'')-IIa;cmlA1;dfrA12	2
Chicken	Integron	aadA2;cmlA1;qacL	2
Chicken	Integron	cmlA1;dfrA12	2
Chicken	Plasmid	APH(6)-Id;CMY-2	2
Chicken	Transposon	APH(3'')-Ib;APH(6)-Id;tetR	2
Swine	Integron	ANT(3'')-IIa;cmlA1;dfrA12;qacL	2
Swine	Integron	ANT(3'')-IIa;dfrA1	2
Swine	Integron	aadA2;aadA3;ANT(3'')-IIa;cmlA1;dfrA12	2
Swine	Plasmid	AAC(3)-IV;APH(4)-Ia;floR;sul3;TEM-1	2
Swine	Plasmid	AAC(3)-IV;aadA2;ANT(3'')-IIa;APH(4)-Ia;cmlA1;floR;qacL;sul3;TEM-1	2
Swine	Plasmid	ANT(3'')-IIa;APH(3'')-Ib;APH(6)-Id;dfrA1;qacEdelta1;sul1;TEM-1	2
Swine	Plasmid	ANT(3'')-IIa;dfrA1;qacEdelta1;sul1	2
Swine	Plasmid	ANT(3'')-IIa;qacEdelta1;sul1;TEM-1	2
Swine	Plasmid	APH(3'')-Ib;APH(3')-Ia;APH(6)-Id;CMY-2;qacEdelta1;sul1	2
Swine	Plasmid	APH(3'')-Ib;APH(6)-Id;CMY-2;TEM-1	2
Swine	Plasmid	APH(3')-Ia;APH(6)-Id	2
Swine	Plasmid	APH(3')-Ia;floR	2
Swine	Plasmid	dfrA12;TEM-1	2
Swine	Plasmid	qacEdelta1;sul1;TEM-1	2
Swine	Plasmid	tet(B);tetR	2
Swine	Transposon	APH(3'')-Ib;APH(3')-Ia;APH(6)-Id;TEM-1;tet(B);tetR	2
Swine	Transposon	TEM-1;tet(B);tetR	2
