# Supplementary material for: GWAS and Machine Learning Screening of Genomic Determinants Underlying Host Adaptation in Swine and Chicken Salmonella Typhimurium Isolates
Source: Microorganisms. 2026 Jan 27;14(2):293. doi: 10.3390/microorganisms14020293 (PMC12943566; doi:10.3390/microorganisms14020293)
Supplement: Supplementary file 1 [file microorganisms-14-00293-s001.zip › Table S4. List of virulence factors with significantly different prevalence in chicken versus swine hosts.xlsx]

## Sheet: Sheet1
VFs	dif	chicken	swine	Pvalue	Padjusted
(allB) allantoinase [Allantion utilization (VF0572) - Nutritional/Metabolic factor (VFC0272)] [Klebsiella pneumoniae subsp. pneumoniae NTUH-K2044]	0.153562	0.930519	0.776957	0	0
(pagN) outer membrane adhesin/invasin protein [PagN (VF0968) - Invasion (VFC0083)] [Salmonella enterica subsp. enterica serovar Typhimurium str. LT2]	0.00473599999999996	0.995264	1	0	0
(tlde1) type VI secretion system effector tlde1, L,D-transpeptidase [SCI T6SS secreted effectors (VF1195) - Effector delivery system (VFC0086)] [Salmonella enterica subsp. enterica serovar Typhimurium str. LT2]	0.053659	0.930302	0.983961	0	0
(ssaG) type III secretion system needle filament protein SsaG [TTSS (SPI-2 encode) (VF0321) - Effector delivery system (VFC0086)] [Salmonella enterica subsp. enterica serovar Typhimurium str. LT2]	0.00550700000000004	0.994493	1	0	0
(siiE) non-fimbrial adhesin SiiE [SiiE (VF0970) - Adherence (VFC0001)] [Salmonella enterica subsp. enterica serovar Typhimurium str. LT2]	0.0415099999999999	0.949725	0.991235	0	0
(steE/sarA) type III secretion system effector StcE; Salmonella anti-inflammatory response activator SarA [TTSS-2 secreted effectors (VF0947) - Effector delivery system (VFC0086)] [Salmonella enterica subsp. enterica serovar Typhimurium str. LT2]	0.140831	0.640832	0.781663	0	0
(gogB) type III secretion system effector GogB, anti-inflammatory effector [TTSS-2 secreted effectors (VF0947) - Effector delivery system (VFC0086)] [Salmonella enterica subsp. enterica serovar Typhimurium str. LT2]	0.112438	0.657255	0.769693	0	0
(sseI/srfH) type III secretion system effector SseI/SrfH (SsrB regulated factor H), deamidase [TTSS-2 secreted effectors (VF0947) - Effector delivery system (VFC0086)] [Salmonella enterica subsp. enterica serovar Typhimurium str. LT2]	0.059463	0.92736	0.986823	0	0
(gtgE) type III secretion system effector GtgE (Gifsy-2 gene E), cysteine protease [TTSS effectors secreted via both systems (VF0948) - Effector delivery system (VFC0086)] [Salmonella enterica subsp. enterica serovar Typhimurium str. LT2]	0.080781	0.912559	0.99334	0	0
(sopE2) type III secretion system effector SopE2, guanine nucleotide exchange factor [TTSS-1 secreted effectors (VF0949) - Effector delivery system (VFC0086)] [Salmonella enterica subsp. enterica serovar Typhimurium str. LT2]	0.012621	0.983234	0.995855	0	0
(sodCI) Gifsy-2 prophage: superoxide dismutase precursor (Cu-Zn) [SodCI (VF0109) - Stress survival (VFC0282)] [Salmonella enterica subsp. enterica serovar Typhimurium str. LT2]	0.06064	0.932261	0.992901	0	0
(fyuA) yersiniabactin receptor FyuA [Ybt (VF0564) - Nutritional/Metabolic factor (VFC0272)] [Klebsiella pneumoniae subsp. pneumoniae NTUH-K2044]	0.110149	0.110278	0.000129	0	0
(fyuA/psn) pesticin/yersiniabactin receptor protein [Yersiniabactin (VF0136) - Nutritional/Metabolic factor (VFC0272)] [Yersinia pestis CO92]	0.110149	0.110278	0.000129	0	0
(ybtE-VF0136) yersiniabactin siderophore biosynthetic protein [Yersiniabactin (VF0136) - Nutritional/Metabolic factor (VFC0272)] [Yersinia pestis CO92]	0.109775	0.109904	0.000129	0	0
(ybtE-VF0564) yersiniabactin biosynthesis salycil-AMP ligase YbtE [Ybt (VF0564) - Nutritional/Metabolic factor (VFC0272)] [Klebsiella pneumoniae subsp. pneumoniae NTUH-K2044]	0.109775	0.109904	0.000129	0	0
(ybtT-VF0136) type II thioesterase YbtT [Yersiniabactin (VF0136) - Nutritional/Metabolic factor (VFC0272)] [Yersinia pestis CO92]	0.110149	0.110278	0.000129	0	0
(ybtT-VF0564) type II thioesterase YbtT [Ybt (VF0564) - Nutritional/Metabolic factor (VFC0272)] [Klebsiella pneumoniae subsp. pneumoniae NTUH-K2044]	0.110149	0.110278	0.000129	0	0
(ybtU-VF0136) yersiniabactin biosynthetic protein YbtU [Yersiniabactin (VF0136) - Nutritional/Metabolic factor (VFC0272)] [Yersinia pestis CO92]	0.110149	0.110278	0.000129	0	0
(ybtU-VF0564) yersiniabactin biosynthesis oxidoreductase YbtU [Ybt (VF0564) - Nutritional/Metabolic factor (VFC0272)] [Klebsiella pneumoniae subsp. pneumoniae NTUH-K2044]	0.110149	0.110278	0.000129	0	0
(irp1-VF0136) yersiniabactin biosynthetic protein Irp1 [Yersiniabactin (VF0136) - Nutritional/Metabolic factor (VFC0272)] [Yersinia pestis CO92]	0.110149	0.110278	0.000129	0	0
(irp1-VF0564) yersiniabactin polyketide synthase HMWP1 [Ybt (VF0564) - Nutritional/Metabolic factor (VFC0272)] [Klebsiella pneumoniae subsp. pneumoniae NTUH-K2044]	0.110149	0.110278	0.000129	0	0
(irp2-VF0136) yersiniabactin biosynthetic protein Irp2 [Yersiniabactin (VF0136) - Nutritional/Metabolic factor (VFC0272)] [Yersinia pestis CO92]	0.110149	0.110278	0.000129	0	0
(irp2-VF0564) yersiniabactin non-ribosomal peptide synthetase HMWP2 [Ybt (VF0564) - Nutritional/Metabolic factor (VFC0272)] [Klebsiella pneumoniae subsp. pneumoniae NTUH-K2044]	0.110149	0.110278	0.000129	0	0
(ybtA-VF0136) transcriptional regulator YbtA [Yersiniabactin (VF0136) - Nutritional/Metabolic factor (VFC0272)] [Yersinia pestis CO92]	0.109775	0.109904	0.000129	0	0
(ybtA-VF056) yersiniabactin transcriptional regulator YbtA [Ybt (VF0564) - Nutritional/Metabolic factor (VFC0272)] [Klebsiella pneumoniae subsp. pneumoniae NTUH-K2044]	0.109775	0.109904	0.000129	0	0
(ybtP-VF0564) yersiniabactin ABC transporter ATP-binding/permease protein YbtP [Ybt (VF0564) - Nutritional/Metabolic factor (VFC0272)] [Klebsiella pneumoniae subsp. pneumoniae NTUH-K2044]	0.110149	0.110278	0.000129	0	0
(ybtP-VF0136) yersiniabactin ABC transporter ATP-binding/permease protein YbtP [Yersiniabactin (VF0136) - Nutritional/Metabolic factor (VFC0272)] [Yersinia pestis CO92]	0.110149	0.110278	0.000129	0	0
(ybtQ-VF0136) yersiniabactin ABC transporter ATP-binding/permease protein YbtQ [Yersiniabactin (VF0136) - Nutritional/Metabolic factor (VFC0272)] [Yersinia pestis CO92]	0.109775	0.109904	0.000129	0	0
(ybtQ-VF0564) yersiniabactin ABC transporter ATP-binding/permease protein YbtQ [Ybt (VF0564) - Nutritional/Metabolic factor (VFC0272)] [Klebsiella pneumoniae subsp. pneumoniae NTUH-K2044]	0.109775	0.109904	0.000129	0	0
(ybtX-VF0136) putative signal transducer [Yersiniabactin (VF0136) - Nutritional/Metabolic factor (VFC0272)] [Yersinia pestis CO92]	0.109775	0.109904	0.000129	0	0
(ybtX-VF0564) yersiniabactin-associated zinc MFS transporter YbtX [Ybt (VF0564) - Nutritional/Metabolic factor (VFC0272)] [Klebsiella pneumoniae subsp. pneumoniae NTUH-K2044]	0.109775	0.109904	0.000129	0	0
(ybtS-VF0136) salicylate synthase Irp9 [Yersiniabactin (VF0136) - Nutritional/Metabolic factor (VFC0272)] [Yersinia pestis CO92]	0.110149	0.110278	0.000129	0	0
(ybtS-VF0564) yersiniabactin biosynthesis salicylate synthase YbtS [Ybt (VF0564) - Nutritional/Metabolic factor (VFC0272)] [Klebsiella pneumoniae subsp. pneumoniae NTUH-K2044]	0.110149	0.110278	0.000129	0	0
(sspH1) type III secretion system effector SspH1 (Salmonella secreted protein H1), novel E3 ubiquitin ligase [TTSS effectors secreted via both systems (VF0948) - Effector delivery system (VFC0086)] [Salmonella enterica subsp. enterica serovar Typhimurium str. 14028s]	0.039504	0.049567	0.010063	0	0
(flhC) flagellar biosynthesis transcription activator FlhC [Flagella (VF0394) - Motility (VFC0204)] [Yersinia enterocolitica subsp. enterocolitica 8081]	0.007218	0.007218	0	0	0
(cgsE) curli production assembly/transport protein CsgE [Curli fibers (VF1138) - Adherence (VFC0001)] [Escherichia coli O25b:H4-ST131]	0.035304	0.954033	0.989337	0.001	0.006
(AAA92657) unknown protein [TraJ (VF0241) - Invasion (VFC0083)] [Escherichia coli]	0.014146	0	0.014146	0.001	0.006
(iutA) ferric aerobactin receptor IutA [Aerobactin (VF0565) - Nutritional/Metabolic factor (VFC0272)] [Klebsiella pneumoniae subsp. pneumoniae NTUH-K2044]	0.025095	0	0.025095	0.001	0.006
(tre<up>Tu</up>) Rhs polymorphic toxin, ADP-ribosyltransferase, type VI ribosyltransferase effector targeting EF-Tu [SCI T6SS secreted effectors (VF1195) - Effector delivery system (VFC0086)] [Salmonella enterica subsp. enterica serovar Typhimurium str. LT2]	0.071858	0.855654	0.927512	0.004	0.0233846
(gtrB) bactoprenol glucosyl transferase [LPS (VF0124) - Immune modulation (VFC0258)] [Shigella flexneri 2a str. 301]	0.004016	0.004016	0	0.005	0.0285
(sopD2) type III secretion system effector SopD2 [TTSS-2 secreted effectors (VF0947) - Effector delivery system (VFC0086)] [Salmonella enterica subsp. enterica serovar Typhimurium str. LT2]	0.028936	0.956659	0.985595	0.008	0.0444878
