# Supplementary material for: GWAS and Machine Learning Screening of Genomic Determinants Underlying Host Adaptation in Swine and Chicken Salmonella Typhimurium Isolates
Source: Microorganisms. 2026 Jan 27;14(2):293. doi: 10.3390/microorganisms14020293 (PMC12943566; doi:10.3390/microorganisms14020293)
Supplement: Supplementary file 1 [file microorganisms-14-00293-s001.zip › Table S5. List of genes identified by Scoary as significantly associated with host source.xlsx]

## Sheet: Sheet1
gene	dif	chicken	swine	Pvalue	Padjusted
acrB_1	0.196781	0.912244	0.715463	0	0
addA	0.092338	0.111401	0.019063	0	0
aidA	0.110897	0.111026	0.000129	0	0
aidB	0.056341	1	0.943659	0	0
allB	0.15687	0.913303	0.756433	0	0
allC	0.198245	0.880678	0.682433	0	0
allD	0.204098	0.886531	0.682433	0	0
allE	0.143965	0.930519	0.786554	0	0
alsT_2	0.020343	0.968149	0.988492	0	0
amiD_2	0.110149	0.110278	0.000129	0	0
ampC_1	0.05905	0.078616	0.019566	0	0
ampG_2	0.109775	0.109904	0.000129	0	0
angR	0.100023	0.100152	0.000129	0	0
ant1_3	0.183409	0.00853	0.191939	0	0
ant1_4	0.10265	0.01359	0.11624	0	0
ant1_5	0.0462	0	0.0462	0	0
araH	0.305398	0.372841	0.067443	0	0
assT_5	0.243751	0.019861	0.263612	0	0
bcr_2	0.067756	0.004242	0.071998	0	0
bcr_3	0.050913	0.001607	0.05252	0	0
bcsG	0.133043	0.921242	0.788199	0	0
bglJ	0.0923889999999999	0.95954	0.867151	0	0
bla_1	0.146955	0.104421	0.251376	0	0
bla_2	0.033019	0	0.033019	0	0
blc_2	0.05371	0.074887	0.021177	0	0
ble_2	0.006622	0	0.006622	0	0
bluR	0.033976	0.965351	0.999327	0	0
btsT	0.215244	0.928373	0.713129	0	0
cbeA	0.203371	0.251281	0.04791	0	0
cbtA	0.21838	0.283553	0.065173	0	0
chbC	0.129957	0.905368	0.775411	0	0
cirA	0.208001	0.729425	0.937426	0	0
clpP_2	0.123439	0.541086	0.664525	0	0
cmlA1_1	0.126986	0.006789	0.133775	0	0
cmlA1_3	0.041618	0	0.041618	0	0
cmoM_2	0.079512	0.079512	0	0	0
cobS_3	0.006933	0.006933	0	0	0
copA	0.055417	0.960716	0.905299	0	0
copA_2	0.207963	0.121647	0.32961	0	0
copB	0.20686	0.121647	0.328507	0	0
copD	0.151435	0.106129	0.257564	0	0
copR	0.152897	0.106129	0.259026	0	0
cotSA	0.130784	0.029369	0.160153	0	0
cph2	0.189685	0.190224	0.000539	0	0
cph2_2	0.007783	0.007783	0	0	0
cusS_1	0.208438	0.121647	0.330085	0	0
cyaA_2	0.01139	0.012265	0.000875	0	0
cynT	0.157393	0.451401	0.294008	0	0
cysI	0.125685	0.54064	0.666325	0	0
dadA_1	0.00941400000000003	0.990586	1	0	0
dam_1	0.137451	0.009196	0.146647	0	0
dgaR_1	0.240985	0.949185	0.7082	0	0
dgaR_2	0.025092	0.974779	0.999871	0	0
dhbE	0.109775	0.109904	0.000129	0	0
dinG_2	0.091226	0.111026	0.0198	0	0
dmlR_3	0.024968	0.972363	0.997331	0	0
dmsB_4	0.133505	0.903094	0.769589	0	0
dmsD_2	0.207174	0.933167	0.725993	0	0
dnaE_2	0.011757	0.011757	0	0	0
dnaT_2	0.107349	0.05309	0.160439	0	0
dsbC_2	0.074032	0.086001	0.011969	0	0
dsbC_3	0.008057	0.008057	0	0	0
dsbI	0.337051	0.964816	0.627765	0	0
dsbL	0.331512	0.964816	0.633304	0	0
elfC_1	0.251429	0.667008	0.918437	0	0
emrE_3	0.059001	0.006095	0.065096	0	0
eno	0.050817	0.968912	0.918095	0	0
era_2	0.202767	0.250677	0.04791	0	0
eutB	0.04005	0.994549	0.954499	0	0
fadD	0.294604	0.623707	0.918311	0	0
fdrA	0.134346	0.896162	0.761816	0	0
feaB	0.0871320000000001	0.833131	0.920263	0	0
flmC	0.073932	0	0.073932	0	0
folP1_2	0.131837	0.02463	0.156467	0	0
fruA_1	0.072273	0.910215	0.982488	0	0
ftsH_2	0.123952	0.029369	0.153321	0	0
ftsK	0.123975	0.953219	0.829244	0	0
fyuA	0.110149	0.110278	0.000129	0	0
gadX_1	0.0216420000000001	0.968398	0.99004	0	0
garK_2	0.055487	0.976602	0.921115	0	0
gatA	0.066589	0.915393	0.981982	0	0
gatB_2	0.067095	0.915393	0.982488	0	0
gatZ	0.067095	0.915393	0.982488	0	0
gdx_2	0.052558	0.073473	0.020915	0	0
glmM_3	0.130673	0.160755	0.030082	0	0
glmM_4	0.134902	0.146542	0.01164	0	0
glxK	0.147183	0.921261	0.774078	0	0
glxR	0.21768	0.904079	0.686399	0	0
gpFI	0.120336	0.104362	0.224698	0	0
gpr	0.0248389999999999	0.974766	0.999605	0	0
groL_2	0.070187	0.001614	0.071801	0	0
groS_3	0.011501	0.011501	0	0	0
group_100	0.117971	0.042182	0.160153	0	0
group_10030	0.052465	0	0.052465	0	0
group_10033	0.053893	0	0.053893	0	0
group_10036	0.068613	0	0.068613	0	0
group_10039	0.053057	0	0.053057	0	0
group_10042	0.074111	0	0.074111	0	0
group_10045	0.045071	0	0.045071	0	0
group_10050	0.31281	0.379877	0.067067	0	0
group_10052	0.044021	0.055942	0.011921	0	0
group_10054	0.045279	0.055942	0.010663	0	0
group_10056	0.309991	0.383464	0.073473	0	0
group_10057	0.154595	0.219875	0.06528	0	0
group_10066	0.034847	0.034976	0.000129	0	0
group_10071	0.009414	0.009414	0	0	0
group_10072	0.043345	0.05508	0.011735	0	0
group_10077	0.093358	0.111108	0.01775	0	0
group_10083	0.179089	0.190224	0.011135	0	0
group_10092	0.168158	0.181846	0.013688	0	0
group_10097	0.170287	0.191858	0.021571	0	0
group_10106	0.08929	0.089419	0.000129	0	0
group_10107	0.054876	0.07108	0.016204	0	0
group_10119	0.007218	0.007218	0	0	0
group_1013	0.01302	0.01302	0	0	0
group_10133	0.194091	0.19463	0.000539	0	0
group_10147	0.195218	0.195757	0.000539	0	0
group_10149	0.194091	0.19463	0.000539	0	0
group_10151	0.195218	0.195757	0.000539	0	0
group_10153	0.195218	0.195757	0.000539	0	0
group_10155	0.173973	0.196325	0.022352	0	0
group_10156	0.17378	0.196325	0.022545	0	0
group_10157	0.173405	0.195757	0.022352	0	0
group_10158	0.173212	0.195757	0.022545	0	0
group_10159	0.105879	0.128231	0.022352	0	0
group_10160	0.106277	0.128629	0.022352	0	0
group_10161	0.106277	0.128629	0.022352	0	0
group_10162	0.106074	0.128231	0.022157	0	0
group_10163	0.105879	0.128231	0.022352	0	0
group_10165	0.217756	0.282929	0.065173	0	0
group_10167	0.203371	0.251281	0.04791	0	0
group_10171	0.21838	0.283553	0.065173	0	0
group_10172	0.203371	0.251281	0.04791	0	0
group_10174	0.21838	0.283553	0.065173	0	0
group_10175	0.203371	0.251281	0.04791	0	0
group_10177	0.118535	0.1333	0.014765	0	0
group_10178	0.179456	0.251491	0.072035	0	0
group_102	0.133531	0.352748	0.219217	0	0
group_1022	0.130067	0.044995	0.175062	0	0
group_10220	0.139874	0.027173	0.167047	0	0
group_10221	0.133301	0.012427	0.145728	0	0
group_10222	0.092523	0.111401	0.018878	0	0
group_10223	0.091968	0.111401	0.019433	0	0
group_10224	0.019248	0	0.019248	0	0
group_10225	0.066807	0.08587	0.019063	0	0
group_10228	0.013055	0	0.013055	0	0
group_1024	0.338654	0.249596	0.58825	0	0
group_10277	0.0074	0	0.0074	0	0
group_10302	0.057472	0.062925	0.005453	0	0
group_10328	0.122627	0.000628	0.123255	0	0
group_10330	0.085144	0.038907	0.124051	0	0
group_10335	0.135784	0.000598	0.136382	0	0
group_10398	0.189196	0.013872	0.203068	0	0
group_10403	0.045932	0	0.045932	0	0
group_10405	0.051388	0.000598	0.051986	0	0
group_10411	0.012882	0.013269	0.000387	0	0
group_10477	0.096096	0	0.096096	0	0
group_10486	0.017742	0.01798	0.000238	0	0
group_1049	0.134743	0.084245	0.218988	0	0
group_10493	0.006365	0.006365	0	0	0
group_10503	0.045382	0.045382	0	0	0
group_10518	0.006652	0.006652	0	0	0
group_1052	0.054311	0.038017	0.092328	0	0
group_10521	0.006622	0	0.006622	0	0
group_10522	0.009414	0.009414	0	0	0
group_10528	0.011501	0.011501	0	0	0
group_10534	0.01302	0.01302	0	0	0
group_10548	0.015408	0.016954	0.001546	0	0
group_10553	0.015915	0.015915	0	0	0
group_10555	0.155321	0.15586	0.000539	0	0
group_10558	0.165492	0.166031	0.000539	0	0
group_10560	0.110149	0.110278	0.000129	0	0
group_10564	0.109401	0.10953	0.000129	0	0
group_10573	0.107909	0.108038	0.000129	0	0
group_10574	0.110149	0.110278	0.000129	0	0
group_10575	0.036441	0.036458	1.7e-05	0	0
group_10605	0.070525	0	0.070525	0	0
group_10714	0.056078	0.006537	0.062615	0	0
group_1072	0.217975	0.39891	0.180935	0	0
group_1076	0.274438	0.101494	0.375932	0	0
group_1081	0.323583	0.39065	0.067067	0	0
group_10852	0.018794	0	0.018794	0	0
group_10864	0.052101	0.067913	0.015812	0	0
group_10910	0.021252	0.022054	0.000802	0	0
group_10912	0.072045	0.07298	0.000935	0	0
group_10975	0.042166	0.050751	0.008585	0	0
group_10979	0.109412	0.036748	0.14616	0	0
group_11063	0.034976	0.034976	0	0	0
group_11064	0.035493	0.035622	0.000129	0	0
group_11066	0.033844	0.035622	0.001778	0	0
group_11067	0.033844	0.035622	0.001778	0	0
group_11069	0.033844	0.035622	0.001778	0	0
group_11070	0.033844	0.035622	0.001778	0	0
group_11071	0.035622	0.035622	0	0	0
group_1108	0.083511	0.021917	0.105428	0	0
group_11094	0.011763	0.011763	0	0	0
group_11095	0.011757	0.011757	0	0	0
group_11096	0.011757	0.011757	0	0	0
group_11097	0.011757	0.011757	0	0	0
group_11098	0.011245	0.011245	0	0	0
group_11099	0.011628	0.011757	0.000129	0	0
group_11100	0.011757	0.011757	0	0	0
group_11101	0.011628	0.011757	0.000129	0	0
group_11102	0.011218	0.011757	0.000539	0	0
group_11103	0.010962	0.011501	0.000539	0	0
group_11104	0.011218	0.011757	0.000539	0	0
group_11105	0.011218	0.011757	0.000539	0	0
group_11106	0.011218	0.011757	0.000539	0	0
group_11107	0.011218	0.011757	0.000539	0	0
group_11108	0.011218	0.011757	0.000539	0	0
group_11109	0.011218	0.011757	0.000539	0	0
group_11110	0.011628	0.011757	0.000129	0	0
group_11111	0.011628	0.011757	0.000129	0	0
group_11112	0.011218	0.011757	0.000539	0	0
group_11113	0.011757	0.011757	0	0	0
group_11114	0.011757	0.011757	0	0	0
group_11115	0.011757	0.011757	0	0	0
group_11117	0.011218	0.011757	0.000539	0	0
group_11118	0.011628	0.011757	0.000129	0	0
group_11119	0.011628	0.011757	0.000129	0	0
group_11120	0.011628	0.011757	0.000129	0	0
group_11121	0.011757	0.011757	0	0	0
group_11122	0.011501	0.011501	0	0	0
group_11123	0.011501	0.011501	0	0	0
group_11124	0.011628	0.011757	0.000129	0	0
group_11125	0.011628	0.011757	0.000129	0	0
group_11126	0.011218	0.011757	0.000539	0	0
group_11127	0.011757	0.011757	0	0	0
group_11128	0.011628	0.011757	0.000129	0	0
group_11129	0.011757	0.011757	0	0	0
group_11130	0.011757	0.011757	0	0	0
group_11131	0.011628	0.011757	0.000129	0	0
group_11132	0.011628	0.011757	0.000129	0	0
group_11181	0.011628	0.011757	0.000129	0	0
group_11370	0.055425	0	0.055425	0	0
group_11424	0.020918	0.020918	0	0	0
group_11450	0.020447	0.020918	0.000471	0	0
group_11478	0.031967	0.031967	0	0	0
group_1151	0.070882	0	0.070882	0	0
group_11585	0.016106	0.016106	0	0	0
group_11586	0.016106	0.016106	0	0	0
group_1163	0.017667	0	0.017667	0	0
group_11640	0.03998	0.96002	1	0	0
group_11652	0.065354	0.932644	0.997998	0	0
group_11653	0.147615	0.818356	0.965971	0	0
group_11657	0.096471	0.213584	0.117113	0	0
group_11658	0.104915	0.222028	0.117113	0	0
group_11711	0.117001	0.946607	0.829606	0	0
group_11724	0.133274	0.603342	0.736616	0	0
group_11744	0.00805699999999998	0.991943	1	0	0
group_1184	0.137056	0.070748	0.207804	0	0
group_1185	0.058004	0	0.058004	0	0
group_11858	0.028483	0.032339	0.003856	0	0
group_11927	0.383921	0.168578	0.552499	0	0
group_11928	0.251779	0.410136	0.158357	0	0
group_11938	0.180977	0.253012	0.072035	0	0
group_11961	0.103886	0.863366	0.75948	0	0
group_12028	0.162046	0.702248	0.540202	0	0
group_12029	0.16113	0.702248	0.541118	0	0
group_12032	0.155473	0.27533	0.430803	0	0
group_1205	0.058231	0	0.058231	0	0
group_12067	0.180384	0.996353	0.815969	0	0
group_1209	0.064684	0.101979	0.037295	0	0
group_12101	0.152366	0.27533	0.427696	0	0
group_12103	0.15369	0.27533	0.42902	0	0
group_12104	0.153248	0.27533	0.428578	0	0
group_12115	0.140934	0.081731	0.222665	0	0
group_12149	0.070407	0.929593	1	0	0
group_12233	0.122859	0.491141	0.614	0	0
group_12234	0.125949	0.667936	0.793885	0	0
group_12251	0.073891	0.03253	0.106421	0	0
group_12257	0.101494	0.096026	0.19752	0	0
group_12295	0.0610769999999999	0.933413	0.99449	0	0
group_12314	0.121672	0.137481	0.259153	0	0
group_12315	0.316286	0.522011	0.205725	0	0
group_12318	0.148772	0.541331	0.392559	0	0
group_1232	0.142497	0.65577	0.798267	0	0
group_12381	0.06233	0.933028	0.995358	0	0
group_12383	0.147401	0.527563	0.674964	0	0
group_1239	0.120033	0.055381	0.175414	0	0
group_12390	0.192896	0.432886	0.625782	0	0
group_12392	0.109412	0.036748	0.14616	0	0
group_12400	0.151531	0.545063	0.393532	0	0
group_12401	0.151041	0.545063	0.394022	0	0
group_12405	0.022224	0.005134	0.027358	0	0
group_12406	0.022224	0.005134	0.027358	0	0
group_12407	0.023616	0.003742	0.027358	0	0
group_12409	0.022224	0.005134	0.027358	0	0
group_12411	0.028924	0.003742	0.032666	0	0
group_12412	0.023927	0.001206	0.025133	0	0
group_12414	0.456481	0.113847	0.570328	0	0
group_12420	0.424847	0.102773	0.52762	0	0
group_12421	0.138708	0.541086	0.679794	0	0
group_12422	0.138708	0.541086	0.679794	0	0
group_12423	0.138708	0.541086	0.679794	0	0
group_12424	0.138708	0.541086	0.679794	0	0
group_12428	0.131012	0.003173	0.134185	0	0
group_12431	0.131012	0.003173	0.134185	0	0
group_12432	0.131012	0.003173	0.134185	0	0
group_12433	0.0373	2.6e-05	0.037326	0	0
group_12434	0.093152	0.000628	0.09378	0	0
group_12435	0.0373	2.6e-05	0.037326	0	0
group_12442	0.043695	0.044234	0.000539	0	0
group_12443	0.040505	0.041307	0.000802	0	0
group_12444	0.040505	0.041307	0.000802	0	0
group_12445	0.040505	0.041307	0.000802	0	0
group_12446	0.040768	0.041307	0.000539	0	0
group_12455	0.225264	0.245614	0.02035	0	0
group_12457	0.240176	0.260816	0.02064	0	0
group_12458	0.188044	0.210153	0.022109	0	0
group_12467	0.194016	0.196654	0.002638	0	0
group_12479	0.121839	0.069337	0.191176	0	0
group_12480	0.114485	0.088516	0.203001	0	0
group_12481	0.114485	0.088516	0.203001	0	0
group_12485	0.139874	0.027173	0.167047	0	0
group_12489	0.120336	0.104362	0.224698	0	0
group_12498	0.111074	0.000628	0.111702	0	0
group_12499	0.113375	0.000628	0.114003	0	0
group_12500	0.113375	0.000628	0.114003	0	0
group_12501	0.093436	0.000628	0.094064	0	0
group_12503	0.113948	0.026593	0.140541	0	0
group_12517	0.123128	0.029369	0.152497	0	0
group_12529	0.123677	0.029369	0.153046	0	0
group_12535	0.123677	0.029369	0.153046	0	0
group_12541	0.123677	0.029369	0.153046	0	0
group_12547	0.123677	0.029369	0.153046	0	0
group_12553	0.123677	0.029369	0.153046	0	0
group_12559	0.124227	0.029369	0.153596	0	0
group_12565	0.124227	0.029369	0.153596	0	0
group_12571	0.123677	0.029369	0.153046	0	0
group_12577	0.123952	0.029369	0.153321	0	0
group_12583	0.124227	0.029369	0.153596	0	0
group_12589	0.124503	0.029369	0.153872	0	0
group_12595	0.124227	0.029369	0.153596	0	0
group_12605	0.335142	0.087078	0.42222	0	0
group_12606	0.328943	0.030476	0.359419	0	0
group_12610	0.34617	0.029369	0.375539	0	0
group_12626	0.119738	0.05421	0.173948	0	0
group_12627	0.12142	0.038733	0.160153	0	0
group_12628	0.112763	0.060888	0.173651	0	0
group_12629	0.11306	0.060888	0.173948	0	0
group_12630	0.11306	0.060888	0.173948	0	0
group_12631	0.11306	0.060888	0.173948	0	0
group_12632	0.111915	0.060888	0.172803	0	0
group_12633	0.112763	0.060888	0.173651	0	0
group_12634	0.11306	0.060888	0.173948	0	0
group_12635	0.11306	0.060888	0.173948	0	0
group_12636	0.11306	0.060888	0.173948	0	0
group_12637	0.11306	0.060888	0.173948	0	0
group_12638	0.11306	0.060888	0.173948	0	0
group_12639	0.111915	0.060888	0.172803	0	0
group_12640	0.057739	0.006537	0.064276	0	0
group_12645	0.152034	0.071214	0.223248	0	0
group_12652	0.083822	0.022352	0.106174	0	0
group_12653	0.160491	0.087986	0.248477	0	0
group_12664	0.115286	0.05309	0.168376	0	0
group_12665	0.132141	0.036528	0.168669	0	0
group_12666	0.132141	0.036528	0.168669	0	0
group_12667	0.130251	0.030476	0.160727	0	0
group_12668	0.130251	0.030476	0.160727	0	0
group_12669	0.13107	0.029369	0.160439	0	0
group_12670	0.115579	0.05309	0.168669	0	0
group_12671	0.122674	0.045995	0.168669	0	0
group_12673	0.130784	0.029369	0.160153	0	0
group_12674	0.130211	0.029369	0.15958	0	0
group_12676	0.129475	0.028116	0.157591	0	0
group_12692	0.138563	0.075634	0.214197	0	0
group_12698	0.099041	0.059354	0.158395	0	0
group_12704	0.099537	0.059354	0.158891	0	0
group_12730	0.303389	0.377036	0.073647	0	0
group_12805	0.046163	0	0.046163	0	0
group_12815	0.047034	2.6e-05	0.04706	0	0
group_12830	0.059953	0	0.059953	0	0
group_1297	0.011573	0	0.011573	0	0
group_13	0.042065	0.050854	0.008789	0	0
group_130	0.041217	0	0.041217	0	0
group_13006	0.071922	0.094719	0.022797	0	0
group_13008	0.071922	0.094719	0.022797	0	0
group_13010	0.071922	0.094719	0.022797	0	0
group_13012	0.074781	0.094719	0.019938	0	0
group_1303	0.150247	0.540888	0.390641	0	0
group_1308	0.027091	0.001413	0.028504	0	0
group_13081	0.032853	0.032853	0	0	0
group_13083	0.006365	0.006365	0	0	0
group_131	0.041191	2.6e-05	0.041217	0	0
group_13102	0.044966	0	0.044966	0	0
group_1313	0.065728	0	0.065728	0	0
group_1315	0.081118	0.025371	0.106489	0	0
group_13248	0.054837	0.071237	0.0164	0	0
group_13254	0.090115	0.115384	0.025269	0	0
group_13255	0.086812	0.115384	0.028572	0	0
group_13256	0.089764	0.115033	0.025269	0	0
group_13262	0.065755	0.08693	0.021175	0	0
group_133	0.01302	0.01302	0	0	0
group_1331	0.095403	0.096949	0.001546	0	0
group_1332	0.016006	0	0.016006	0	0
group_13334	0.269168	0.379877	0.110709	0	0
group_13339	0.106788	0.182266	0.075478	0	0
group_13374	0.045419	0	0.045419	0	0
group_13390	0.064895	0.085234	0.020339	0	0
group_13391	0.313187	0.379877	0.06669	0	0
group_13395	0.039504	0.049567	0.010063	0	0
group_13396	0.039504	0.049567	0.010063	0	0
group_13398	0.306405	0.379859	0.073454	0	0
group_13401	0.039504	0.049567	0.010063	0	0
group_13403	0.039504	0.049567	0.010063	0	0
group_13405	0.039504	0.049567	0.010063	0	0
group_13407	0.316397	0.383464	0.067067	0	0
group_13408	0.316397	0.383464	0.067067	0	0
group_13409	0.316397	0.383464	0.067067	0	0
group_13410	0.31987	0.39065	0.07078	0	0
group_13411	0.316397	0.383464	0.067067	0	0
group_13412	0.315741	0.382808	0.067067	0	0
group_13413	0.039504	0.049567	0.010063	0	0
group_13415	0.042	0.052663	0.010663	0	0
group_13437	0.032545	0.032674	0.000129	0	0
group_13439	0.048762	0.060731	0.011969	0	0
group_13452	0.090243	0.093904	0.003661	0	0
group_13456	0.01047	0.01047	0	0	0
group_13458	0.085775	0.100571	0.014796	0	0
group_13466	0.084866	0.086148	0.001282	0	0
group_13471	0.093541	0.111481	0.01794	0	0
group_13477	0.10253	0.12028	0.01775	0	0
group_13483	0.105303	0.123053	0.01775	0	0
group_13489	0.170621	0.189684	0.019063	0	0
group_13495	0.171746	0.193513	0.021767	0	0
group_13502	0.172016	0.188612	0.016596	0	0
group_13507	0.11023	0.111776	0.001546	0	0
group_13508	0.077137	0.099682	0.022545	0	0
group_13520	0.079836	0.102188	0.022352	0	0
group_13521	0.114245	0.115549	0.001304	0	0
group_13525	0.006652	0.006652	0	0	0
group_13526	0.194653	0.195192	0.000539	0	0
group_13532	0.194653	0.195192	0.000539	0	0
group_13544	0.194653	0.195192	0.000539	0	0
group_13554	0.011372	0.011501	0.000129	0	0
group_13555	0.194653	0.195192	0.000539	0	0
group_13557	0.194091	0.19463	0.000539	0	0
group_13559	0.194653	0.195192	0.000539	0	0
group_13561	0.194091	0.19463	0.000539	0	0
group_13563	0.194653	0.195192	0.000539	0	0
group_13565	0.195218	0.195757	0.000539	0	0
group_13567	0.194091	0.19463	0.000539	0	0
group_13569	0.195218	0.195757	0.000539	0	0
group_13571	0.195218	0.195757	0.000539	0	0
group_13573	0.195218	0.195757	0.000539	0	0
group_13575	0.194653	0.195192	0.000539	0	0
group_13577	0.195218	0.195757	0.000539	0	0
group_13579	0.195218	0.195757	0.000539	0	0
group_13581	0.195218	0.195757	0.000539	0	0
group_13583	0.174168	0.196325	0.022157	0	0
group_13586	0.174168	0.196325	0.022157	0	0
group_13588	0.195218	0.195757	0.000539	0	0
group_13590	0.174362	0.196325	0.021963	0	0
group_13592	0.174362	0.196325	0.021963	0	0
group_13593	0.174558	0.196325	0.021767	0	0
group_13594	0.173973	0.196325	0.022352	0	0
group_13596	0.173973	0.196325	0.022352	0	0
group_13597	0.173973	0.196325	0.022352	0	0
group_13599	0.173973	0.196325	0.022352	0	0
group_13600	0.17378	0.196325	0.022545	0	0
group_13601	0.173212	0.195757	0.022545	0	0
group_13602	0.173405	0.195757	0.022352	0	0
group_13603	0.106074	0.128231	0.022157	0	0
group_13604	0.105879	0.128231	0.022352	0	0
group_13605	0.105879	0.128231	0.022352	0	0
group_13606	0.105879	0.128231	0.022352	0	0
group_13607	0.105879	0.128231	0.022352	0	0
group_13608	0.103696	0.125463	0.021767	0	0
group_13609	0.106277	0.128629	0.022352	0	0
group_13610	0.108646	0.128629	0.019983	0	0
group_13611	0.147431	0.14797	0.000539	0	0
group_13615	0.031425	0.031425	0	0	0
group_13616	0.138609	0.144988	0.006379	0	0
group_13620	0.17804	0.225112	0.047072	0	0
group_13622	0.019333	0.019333	0	0	0
group_13623	0.203371	0.251281	0.04791	0	0
group_13627	0.198614	0.246524	0.04791	0	0
group_13630	0.16387	0.21178	0.04791	0	0
group_13632	0.203371	0.251281	0.04791	0	0
group_13636	0.202767	0.250677	0.04791	0	0
group_13638	0.203371	0.251281	0.04791	0	0
group_13639	0.203371	0.251281	0.04791	0	0
group_13640	0.203371	0.251281	0.04791	0	0
group_13641	0.203371	0.251281	0.04791	0	0
group_13642	0.202767	0.250677	0.04791	0	0
group_13644	0.203371	0.251281	0.04791	0	0
group_13645	0.203371	0.251281	0.04791	0	0
group_13648	0.14809	0.214665	0.066575	0	0
group_13652	0.010209	0.010209	0	0	0
group_13657	0.135725	0.136264	0.000539	0	0
group_13658	0.143327	0.145761	0.002434	0	0
group_13659	0.132139	0.134141	0.002002	0	0
group_13660	0.133633	0.135411	0.001778	0	0
group_13661	0.155328	0.157106	0.001778	0	0
group_13662	0.142729	0.144507	0.001778	0	0
group_13678	0.033702	0.038584	0.004882	0	0
group_13689	0.017417	0.017417	0	0	0
group_13694	0.024839	0.025234	0.000395	0	0
group_13696	0.138391	0	0.138391	0	0
group_13697	0.133301	0.012427	0.145728	0	0
group_13698	0.126614	0.098084	0.224698	0	0
group_13699	0.123065	0	0.123065	0	0
group_13700	0.123065	0	0.123065	0	0
group_13701	0.13598	0.009196	0.145176	0	0
group_13702	0.13598	0.009196	0.145176	0	0
group_13703	0.13598	0.009196	0.145176	0	0
group_13704	0.123065	0	0.123065	0	0
group_13705	0.021571	0	0.021571	0	0
group_13706	0.101737	0.111401	0.009664	0	0
group_13707	0.101737	0.111401	0.009664	0	0
group_13708	0.09461	0.111401	0.016791	0	0
group_13709	0.091784	0.111401	0.019617	0	0
group_1371	0.036398	0	0.036398	0	0
group_13712	0.091601	0.111401	0.0198	0	0
group_13713	0.091601	0.111401	0.0198	0	0
group_13714	0.091784	0.111401	0.019617	0	0
group_13715	0.011718	0	0.011718	0	0
group_13716	0.066992	0.08587	0.018878	0	0
group_13717	0.010696	0	0.010696	0	0
group_13719	0.010255	0	0.010255	0	0
group_13722	0.010107	0	0.010107	0	0
group_13736	0.044588	0.005581	0.050169	0	0
group_13738	0.061026	0	0.061026	0	0
group_13740	0.024007	0.003659	0.027666	0	0
group_13747	0.085803	0.147417	0.061614	0	0
group_13796	0.007554	0	0.007554	0	0
group_13801	0.007554	0	0.007554	0	0
group_13804	0.0074	0	0.0074	0	0
group_1381	0.081702	0.08587	0.004168	0	0
group_13895	0.0522	0.058111	0.005911	0	0
group_13896	0.052601	0.058111	0.00551	0	0
group_14063	0.083464	0.012929	0.096393	0	0
group_14073	0.078293	0.012929	0.091222	0	0
group_14075	0.032241	0.002005	0.034246	0	0
group_14081	0.081622	0.012929	0.094551	0	0
group_14086	0.034953	0.002005	0.036958	0	0
group_14092	0.06086	0.006521	0.067381	0	0
group_14098	0.016424	0	0.016424	0	0
group_1410	0.172973	0.46608	0.639053	0	0
group_14120	0.059322	0.004242	0.063564	0	0
group_14121	0.059322	0.004242	0.063564	0	0
group_14123	0.059322	0.004242	0.063564	0	0
group_14125	0.140074	0.000598	0.140672	0	0
group_14126	0.140074	0.000598	0.140672	0	0
group_14127	0.154469	0.004242	0.158711	0	0
group_14128	0.113634	0.000598	0.114232	0	0
group_14143	0.22007	0.022627	0.242697	0	0
group_14148	0.08679	0.01359	0.10038	0	0
group_14156	0.109712	0.006789	0.116501	0	0
group_14166	0.039739	0.001614	0.041353	0	0
group_14167	0.027187	0	0.027187	0	0
group_1425	0.107476	0.941003	0.833527	0	0
group_14340	0.078212	0.09683	0.018618	0	0
group_14408	0.006933	0.006933	0	0	0
group_1441	0.36095	0.028116	0.389066	0	0
group_14411	0.017368	0.017497	0.000129	0	0
group_14416	0.006652	0.006652	0	0	0
group_14420	0.018485	0.018614	0.000129	0	0
group_14424	0.008609	0.008609	0	0	0
group_14471	0.010987	0.010987	0	0	0
group_14474	0.021821	0.028228	0.006407	0	0
group_14477	0.00968	0.00968	0	0	0
group_14486	0.010764	0.011245	0.000481	0	0
group_14496	0.007218	0.007218	0	0	0
group_14498	0.029766	0.032399	0.002633	0	0
group_14499	0.115139	0.129173	0.014034	0	0
group_14500	0.120672	0.121976	0.001304	0	0
group_14501	0.120672	0.121976	0.001304	0	0
group_14502	0.121064	0.122368	0.001304	0	0
group_14503	0.158031	0.15857	0.000539	0	0
group_14505	0.008057	0.008057	0	0	0
group_14506	0.163592	0.164131	0.000539	0	0
group_14507	0.153982	0.154521	0.000539	0	0
group_14508	0.006933	0.006933	0	0	0
group_14509	0.028523	0.028523	0	0	0
group_14510	0.028523	0.028523	0	0	0
group_14511	0.028523	0.028523	0	0	0
group_14512	0.034042	0.034042	0	0	0
group_14518	0.094605	0.095144	0.000539	0	0
group_14519	0.007218	0.007218	0	0	0
group_14520	0.009146	0.009146	0	0	0
group_14521	0.025893	0.027338	0.001445	0	0
group_14543	0.010209	0.010209	0	0	0
group_14546	0.109775	0.109904	0.000129	0	0
group_14547	0.106422	0.106551	0.000129	0	0
group_14548	0.109775	0.109904	0.000129	0	0
group_14565	0.006365	0.006365	0	0	0
group_14572	0.006365	0.006365	0	0	0
group_14573	0.006365	0.006365	0	0	0
group_14583	0.100023	0.100152	0.000129	0	0
group_14584	0.107909	0.108038	0.000129	0	0
group_14585	0.107909	0.108038	0.000129	0	0
group_14586	0.107909	0.108038	0.000129	0	0
group_14587	0.107909	0.108038	0.000129	0	0
group_14588	0.105116	0.105245	0.000129	0	0
group_14589	0.109775	0.109904	0.000129	0	0
group_14590	0.078894	0.078894	0	0	0
group_14599	0.036441	0.036458	1.7e-05	0	0
group_14609	0.036441	0.036458	1.7e-05	0	0
group_14610	0.036441	0.036458	1.7e-05	0	0
group_14611	0.036441	0.036458	1.7e-05	0	0
group_14612	0.036441	0.036458	1.7e-05	0	0
group_14676	0.073901	0.08587	0.011969	0	0
group_14697	0.071482	0	0.071482	0	0
group_148	0.162059	0.156371	0.31843	0	0
group_14835	0.039576	0.002729	0.042305	0	0
group_14843	0.006935	0	0.006935	0	0
group_14844	0.006935	0	0.006935	0	0
group_1487	0.306747	0.379877	0.07313	0	0
group_1489	0.140504	0.149784	0.290288	0	0
group_14967	0.00786	0	0.00786	0	0
group_15018	0.058421	0.007977	0.066398	0	0
group_15024	0.058085	0.007977	0.066062	0	0
group_15029	0.054284	0.007977	0.062261	0	0
group_15034	0.051166	0.007977	0.059143	0	0
group_15078	0.039163	0	0.039163	0	0
group_1509	0.127757	0.000628	0.128385	0	0
group_15258	0.026261	0	0.026261	0	0
group_15310	0.052101	0.067913	0.015812	0	0
group_15312	0.012012	0.012012	0	0	0
group_15313	0.011883	0.012012	0.000129	0	0
group_15322	0.016615	0	0.016615	0	0
group_1540	0.094953	0.018488	0.113441	0	0
group_15526	0.095348	0.095477	0.000129	0	0
group_15527	0.022861	0.023663	0.000802	0	0
group_15529	0.01374	0.01374	0	0	0
group_15530	0.073956	0.074495	0.000539	0	0
group_15531	0.054146	0.054146	0	0	0
group_15532	0.033137	0.033137	0	0	0
group_1556	0.045014	0.056402	0.011388	0	0
group_1559	0.009414	0.009414	0	0	0
group_1563	0.132867	0.134171	0.001304	0	0
group_15662	0.045605	0.046407	0.000802	0	0
group_15663	0.044637	0.045439	0.000802	0	0
group_1567	0.151798	0.088807	0.240605	0	0
group_15710	0.027398	0.027636	0.000238	0	0
group_1578	0.091522	0.002031	0.093553	0	0
group_1584	0.006465	0	0.006465	0	0
group_1594	0.112113	0.031135	0.143248	0	0
group_1595	0.017594	0.017594	0	0	0
group_160	0.038672	0	0.038672	0	0
group_16069	0.078419	0.078548	0.000129	0	0
group_16078	0.006365	0.006365	0	0	0
group_16079	0.034976	0.034976	0	0	0
group_16080	0.035622	0.035622	0	0	0
group_16081	0.035622	0.035622	0	0	0
group_16082	0.033522	0.0353	0.001778	0	0
group_16083	0.032548	0.034326	0.001778	0	0
group_16084	0.033844	0.035622	0.001778	0	0
group_16085	0.035622	0.035622	0	0	0
group_16086	0.033844	0.035622	0.001778	0	0
group_16087	0.033844	0.035622	0.001778	0	0
group_16088	0.033844	0.035622	0.001778	0	0
group_16089	0.033844	0.035622	0.001778	0	0
group_16090	0.035622	0.035622	0	0	0
group_16091	0.033844	0.035622	0.001778	0	0
group_16092	0.033844	0.035622	0.001778	0	0
group_16093	0.033844	0.035622	0.001778	0	0
group_16094	0.033844	0.035622	0.001778	0	0
group_16095	0.033844	0.035622	0.001778	0	0
group_16096	0.033844	0.035622	0.001778	0	0
group_16097	0.033844	0.035622	0.001778	0	0
group_16098	0.033844	0.035622	0.001778	0	0
group_16099	0.033844	0.035622	0.001778	0	0
group_16100	0.033844	0.035622	0.001778	0	0
group_16101	0.033844	0.035622	0.001778	0	0
group_16102	0.034652	0.034652	0	0	0
group_16103	0.035622	0.035622	0	0	0
group_16104	0.035622	0.035622	0	0	0
group_162	0.155451	0.087986	0.243437	0	0
group_16307	0.014641	0.014641	0	0	0
group_16314	0.011757	0.011757	0	0	0
group_16315	0.011757	0.011757	0	0	0
group_16316	0.011757	0.011757	0	0	0
group_16317	0.011757	0.011757	0	0	0
group_16318	0.011757	0.011757	0	0	0
group_16319	0.011757	0.011757	0	0	0
group_1632	0.099845	0.25832	0.358165	0	0
group_16320	0.011757	0.011757	0	0	0
group_16321	0.011245	0.011245	0	0	0
group_16322	0.010987	0.010987	0	0	0
group_16323	0.01073	0.01073	0	0	0
group_16324	0.011245	0.011245	0	0	0
group_16325	0.011757	0.011757	0	0	0
group_16326	0.011501	0.011501	0	0	0
group_16327	0.011628	0.011757	0.000129	0	0
group_16328	0.011245	0.011245	0	0	0
group_16329	0.011501	0.011501	0	0	0
group_1633	0.22506	0.628413	0.403353	0	0
group_16330	0.011628	0.011757	0.000129	0	0
group_16331	0.011628	0.011757	0.000129	0	0
group_16332	0.011218	0.011757	0.000539	0	0
group_16333	0.011628	0.011757	0.000129	0	0
group_16334	0.011372	0.011501	0.000129	0	0
group_16335	0.011628	0.011757	0.000129	0	0
group_16336	0.011628	0.011757	0.000129	0	0
group_16337	0.011628	0.011757	0.000129	0	0
group_16338	0.011372	0.011501	0.000129	0	0
group_16339	0.011628	0.011757	0.000129	0	0
group_16340	0.011218	0.011757	0.000539	0	0
group_16341	0.011757	0.011757	0	0	0
group_16342	0.011757	0.011757	0	0	0
group_16343	0.011757	0.011757	0	0	0
group_16344	0.011757	0.011757	0	0	0
group_16347	0.011628	0.011757	0.000129	0	0
group_16348	0.011628	0.011757	0.000129	0	0
group_16350	0.011628	0.011757	0.000129	0	0
group_16351	0.011628	0.011757	0.000129	0	0
group_16352	0.011501	0.011501	0	0	0
group_16353	0.011757	0.011757	0	0	0
group_16354	0.011757	0.011757	0	0	0
group_16355	0.011628	0.011757	0.000129	0	0
group_16356	0.011628	0.011757	0.000129	0	0
group_16357	0.011757	0.011757	0	0	0
group_16359	0.011628	0.011757	0.000129	0	0
group_16360	0.011628	0.011757	0.000129	0	0
group_16361	0.011628	0.011757	0.000129	0	0
group_16362	0.011628	0.011757	0.000129	0	0
group_16363	0.011757	0.011757	0	0	0
group_16364	0.011757	0.011757	0	0	0
group_16365	0.011757	0.011757	0	0	0
group_16366	0.011757	0.011757	0	0	0
group_16367	0.011501	0.011501	0	0	0
group_16368	0.011628	0.011757	0.000129	0	0
group_16369	0.011757	0.011757	0	0	0
group_16370	0.011628	0.011757	0.000129	0	0
group_16371	0.011757	0.011757	0	0	0
group_16372	0.007375	0.007504	0.000129	0	0
group_16373	0.011757	0.011757	0	0	0
group_16374	0.011628	0.011757	0.000129	0	0
group_16375	0.011628	0.011757	0.000129	0	0
group_16376	0.011628	0.011757	0.000129	0	0
group_16377	0.011628	0.011757	0.000129	0	0
group_16378	0.011628	0.011757	0.000129	0	0
group_16379	0.011628	0.011757	0.000129	0	0
group_16380	0.031242	0.031242	0	0	0
group_16381	0.009946	0.009946	0	0	0
group_16382	0.011501	0.011501	0	0	0
group_164	0.191904	0.222533	0.414437	0	0
group_16617	0.036151	0.004736	0.040887	0	0
group_16618	0.036151	0.004736	0.040887	0	0
group_16682	0.011372	0.011501	0.000129	0	0
group_16683	0.011116	0.011245	0.000129	0	0
group_16684	0.011501	0.011501	0	0	0
group_1676	0.303242	0.385614	0.082372	0	0
group_1678	0.101486	0.010967	0.112453	0	0
group_1680	0.102113	0.968599	0.866486	0	0
group_16809	0.008332	0.008332	0	0	0
group_16810	0.008332	0.008332	0	0	0
group_16811	0.008332	0.008332	0	0	0
group_16858	0.018569	0	0.018569	0	0
group_1690	0.171445	0.187573	0.016128	0	0
group_1697	0.15849	0.585651	0.744141	0	0
group_1749	0.118412	0.131114	0.012702	0	0
group_17528	0.021193	0.021193	0	0	0
group_17529	0.01798	0.01798	0	0	0
group_17530	0.01798	0.01798	0	0	0
group_17531	0.01798	0.01798	0	0	0
group_17532	0.01798	0.01798	0	0	0
group_1760	0.059678	0.002005	0.061683	0	0
group_17708	0.007783	0.007783	0	0	0
group_1774	0.136808	0.201797	0.064989	0	0
group_17767	0.025445	0.028177	0.002732	0	0
group_17768	0.025445	0.028177	0.002732	0	0
group_17770	0.025445	0.028177	0.002732	0	0
group_17787	0.019984	0.007374	0.027358	0	0
group_1779	0.016469	0.016469	0	0	0
group_1794	0.063149	0.006537	0.069686	0	0
group_1810	0.160787	0.161326	0.000539	0	0
group_1812	0.028709	0.028709	0	0	0
group_1813	0.132852	0.9846	0.851748	0	0
group_1815	0.127434	0.023398	0.150832	0	0
group_182	0.162407	0.184861	0.347268	0	0
group_1826	0.120863	0.592618	0.713481	0	0
group_1829	0.142761	0.862192	0.719431	0	0
group_1830	0.142596	0.141458	0.284054	0	0
group_1833	0.153358	0.055109	0.208467	0	0
group_1835	0.067057	0.913388	0.980445	0	0
group_1836	0.06147	0.079946	0.018476	0	0
group_1849	0.272002	0.456228	0.184226	0	0
group_1851	0.103896	0.124676	0.02078	0	0
group_1872	0.332279	0.034928	0.367207	0	0
group_18720	0.020447	0.020918	0.000471	0	0
group_1886	0.126339	0.45936	0.333021	0	0
group_1905	0.158296	0.040579	0.198875	0	0
group_1922	0.145113	0.115124	0.260237	0	0
group_1934	0.099534	0.034828	0.134362	0	0
group_1945	0.060159	0.068609	0.00845	0	0
group_1966	0.049701	0	0.049701	0	0
group_1978	0.124387	0.02463	0.149017	0	0
group_1982	0.033517	0.005204	0.038721	0	0
group_1984	0.0369	0	0.0369	0	0
group_20	0.017064	0	0.017064	0	0
group_20006	0.020918	0.020918	0	0	0
group_20007	0.020222	0.020222	0	0	0
group_20008	0.020222	0.020222	0	0	0
group_20012	0.01951	0.01951	0	0	0
group_20013	0.020222	0.020222	0	0	0
group_20016	0.020222	0.020222	0	0	0
group_20017	0.020222	0.020222	0	0	0
group_20018	0.020222	0.020222	0	0	0
group_20019	0.020222	0.020222	0	0	0
group_20020	0.020222	0.020222	0	0	0
group_20021	0.020222	0.020222	0	0	0
group_2016	0.014926	0	0.014926	0	0
group_2021	0.007218	0.007218	0	0	0
group_2031	0.046038	0	0.046038	0	0
group_2047	0.01327	0.01327	0	0	0
group_2049	0.044102	0.001206	0.045308	0	0
group_2101	0.06263	0.066542	0.003912	0	0
group_21066	0.016106	0.016106	0	0	0
group_2112	0.105703	0.123453	0.01775	0	0
group_21147	0.1736	0.195757	0.022157	0	0
group_2126	0.202166	0.250076	0.04791	0	0
group_2129	0.185617	0.204478	0.018861	0	0
group_2200	0.154285	0	0.154285	0	0
group_22073	0.066929	0	0.066929	0	0
group_2262	0.093736	0.094399	0.188135	0	0
group_2272	0.36894	0.156736	0.525676	0	0
group_2281	0.114906	0.976998	0.862092	0	0
group_2282	0.13531	0.014031	0.149341	0	0
group_22977	0.013201	0.98626	0.999461	0	0
group_2301	0.121637	0.211764	0.090127	0	0
group_2303	0.036723	0.002662	0.039385	0	0
group_231	0.093478	0.036611	0.130089	0	0
group_2314	0.027785	0.035184	0.007399	0	0
group_2330	0.130339	0.277877	0.147538	0	0
group_2338	0.152232	0.543742	0.39151	0	0
group_2365	0.206636	0.26921	0.062574	0	0
group_2368	0.039145	0.006919	0.046064	0	0
group_237	0.010402	0	0.010402	0	0
group_2373	0.4213	0.112259	0.533559	0	0
group_2375	0.086851	0.014469	0.10132	0	0
group_2387	0.165001	0.015769	0.18077	0	0
group_24023	0.0248389999999999	0.974766	0.999605	0	0
group_24076	0.033368	0.001899	0.035267	0	0
group_2411	0.052956	0.001206	0.054162	0	0
group_2436	0.0631	0	0.0631	0	0
group_2441	0.058714	0	0.058714	0	0
group_24453	0.080659	0.021104	0.101763	0	0
group_24459	0.10876	0.071643	0.180403	0	0
group_2457	0.070422	0	0.070422	0	0
group_2459	0.06273	0	0.06273	0	0
group_2463	0.088687	0.216649	0.127962	0	0
group_2481	0.033008	0.033137	0.000129	0	0
group_25053	0.015981	0.015981	0	0	0
group_25054	0.098756	0.95954	0.860784	0	0
group_2535	0.113714	0.28939	0.175676	0	0
group_2593	0.102263	0.116399	0.014136	0	0
group_2596	0.157358	0.087986	0.245344	0	0
group_2664	0.177203	0.095354	0.272557	0	0
group_2755	0.087003	0.003173	0.090176	0	0
group_2769	0.022013	0	0.022013	0	0
group_2787	0.151715	0.051378	0.203093	0	0
group_2800	0.142385	0.166871	0.024486	0	0
group_2801	0.349882	0.282074	0.631956	0	0
group_2814	0.119716	0.000628	0.120344	0	0
group_2831	0.155988	0.844615	0.688627	0	0
group_2836	0.177014	0	0.177014	0	0
group_2879	0.220923	0.080932	0.301855	0	0
group_2890	0.137709	0.039659	0.177368	0	0
group_2903	0.284878	0.353788	0.06891	0	0
group_291	0.107313	0.135686	0.028373	0	0
group_2910	0.018616	0.972466	0.991082	0	0
group_2927	0.109655	0.064703	0.174358	0	0
group_2929	0.080944	0.884626	0.96557	0	0
group_2956	0.147336	0.295458	0.148122	0	0
group_2964	0.035576	0.035622	4.6e-05	0	0
group_2970	0.144857	0.505604	0.360747	0	0
group_298	0.100418	0.10147	0.001052	0	0
group_3004	0.199833	0.390733	0.590566	0	0
group_3006	0.194504	0.197142	0.002638	0	0
group_3010	0.13615	0.078224	0.214374	0	0
group_3016	0.080709	0.020334	0.101043	0	0
group_3031	0.0738	0	0.0738	0	0
group_3035	0.090356	0.001572	0.091928	0	0
group_3051	0.022486	0	0.022486	0	0
group_3052	0.130764	0.087986	0.21875	0	0
group_3054	0.071661	0	0.071661	0	0
group_3056	0.099747	0.010909	0.110656	0	0
group_3074	0.074657	0	0.074657	0	0
group_3082	0.019286	0.020088	0.000802	0	0
group_3101	0.016396	0.017271	0.000875	0	0
group_3106	0.087568	0.114682	0.027114	0	0
group_3110	0.01164	0	0.01164	0	0
group_3120	0.049022	0	0.049022	0	0
group_3123	0.057133	0	0.057133	0	0
group_3128	0.086281	0.101282	0.015001	0	0
group_3138	0.086208	0.08749	0.001282	0	0
group_3143	0.106084	0.123453	0.017369	0	0
group_3150	0.138186	0.144565	0.006379	0	0
group_3159	0.140337	0.167789	0.027452	0	0
group_3171	0.055202	0.082111	0.026909	0	0
group_3177	0.014775	0	0.014775	0	0
group_3194	0.054125	0.06416	0.010035	0	0
group_3204	0.016415	0.016954	0.000539	0	0
group_3207	0.009146	0.009146	0	0	0
group_3208	0.07911	0.07911	0	0	0
group_3214	0.016215	0	0.016215	0	0
group_3216	0.050148	0	0.050148	0	0
group_3226	0.064365	0	0.064365	0	0
group_3235	0.006306	0	0.006306	0	0
group_329	0.065396	0.066678	0.001282	0	0
group_3297	0.153786	0.074026	0.227812	0	0
group_3304	0.123942	0.896162	0.77222	0	0
group_3306	0.216167	0.105565	0.321732	0	0
group_3308	0.055341	0.007977	0.063318	0	0
group_3326	0.011116	0.011245	0.000129	0	0
group_3339	0.097619	0.195972	0.098353	0	0
group_334	0.034976	0.034976	0	0	0
group_3344	0.110674	0.031449	0.142123	0	0
group_337	0.008879	0.008879	0	0	0
group_3385	0.141771	0.921943	0.780172	0	0
group_3388	0.126586	0.057005	0.183591	0	0
group_339	0.11058	0.029369	0.139949	0	0
group_3396	0.128154	0.003173	0.131327	0	0
group_3406	0.012012	0.012012	0	0	0
group_3407	0.01327	0.01327	0	0	0
group_3409	0.021396	0.021525	0.000129	0	0
group_3420	0.094735	0.153834	0.059099	0	0
group_3442	0.151757	0.948022	0.796265	0	0
group_3443	0.1524	0.051978	0.204378	0	0
group_346	0.035515	0	0.035515	0	0
group_3491	0.027899	2.6e-05	0.027925	0	0
group_3494	0.138192	0.000628	0.13882	0	0
group_3505	0.150181	0.009676	0.159857	0	0
group_3530	0.241317	0.324329	0.083012	0	0
group_354	0.024069	0	0.024069	0	0
group_3548	0.058469	0.006502	0.064971	0	0
group_3552	0.0819839999999999	0.874008	0.955992	0	0
group_3554	0.073131	0.077927	0.004796	0	0
group_3555	0.006365	0.006365	0	0	0
group_3556	0.075989	0.8579	0.933889	0	0
group_3557	0.1233	0.214635	0.091335	0	0
group_3626	0.310947	0.379877	0.06893	0	0
group_3628	0.140079	0.528821	0.388742	0	0
group_3648	0.212652	0.275226	0.062574	0	0
group_365	0.023347	0	0.023347	0	0
group_3665	0.15055	0.545063	0.394513	0	0
group_367	0.022025	0	0.022025	0	0
group_3670	0.150254	0.540888	0.390634	0	0
group_3674	0.154575	0.510515	0.66509	0	0
group_3675	0.156714	0.03901	0.195724	0	0
group_3676	0.132122	0.030326	0.162448	0	0
group_3679	0.114485	0.088516	0.203001	0	0
group_3693	0.142102	0.284051	0.141949	0	0
group_3699	0.118363	0.031649	0.150012	0	0
group_3703	0.063232	0	0.063232	0	0
group_3708	0.151346	0.042425	0.193771	0	0
group_3710	0.062562	0	0.062562	0	0
group_3718	0.121113	0.036528	0.157641	0	0
group_3721	0.161325	0.087152	0.248477	0	0
group_3725	0.114993	0.05309	0.168083	0	0
group_3734	0.101356	0.017621	0.118977	0	0
group_3742	0.029443	0	0.029443	0	0
group_3758	0.147032	0.085443	0.232475	0	0
group_3760	0.152607	0.043824	0.196431	0	0
group_3767	0.074862	0	0.074862	0	0
group_3826	0.068613	0	0.068613	0	0
group_3829	0.072246	0	0.072246	0	0
group_385	0.129424	0.189395	0.059971	0	0
group_3878	0.091683	0.109623	0.01794	0	0
group_3884	0.173621	0.195192	0.021571	0	0
group_3896	0.146379	0.215686	0.069307	0	0
group_3900	0.00968	0.00968	0	0	0
group_3917	0.025009	0.003659	0.028668	0	0
group_3928	0.094974	0.10932	0.014346	0	0
group_3968	0.167014	0.541772	0.374758	0	0
group_4060	0.215275	0.071627	0.286902	0	0
group_4068	0.048962	0.069697	0.020735	0	0
group_411	0.014623	0	0.014623	0	0
group_4118	0.149748	0.477906	0.627654	0	0
group_4124	0.092103	0.133269	0.041166	0	0
group_415	0.290417	0.361446	0.071029	0	0
group_419	0.071393	0.000628	0.072021	0	0
group_4209	0.130727	0.003173	0.1339	0	0
group_4210	0.034832	2.6e-05	0.034858	0	0
group_4213	0.08011	0.000628	0.080738	0	0
group_4225	0.109417	0.17897	0.069553	0	0
group_4247	0.147814	0.052537	0.200351	0	0
group_427	0.121419	0.006817	0.128236	0	0
group_4284	0.198421	0.075132	0.273553	0	0
group_4294	0.196904	0.338877	0.141973	0	0
group_4308	0.12572	0.168984	0.294704	0	0
group_4335	0.144722	0.016268	0.16099	0	0
group_4352	0.18101	0.246961	0.427971	0	0
group_4353	0.305774	0.372841	0.067067	0	0
group_4356	0.29927	0.50933	0.21006	0	0
group_437	0.183339	0.677077	0.493738	0	0
group_438	0.170208	0.319173	0.489381	0	0
group_4386	0.240792	0.332227	0.091435	0	0
group_4407	0.147517	0.216014	0.363531	0	0
group_4408	0.149303	0.794919	0.645616	0	0
group_4409	0.04809	0.052242	0.004152	0	0
group_4410	0.220856	0.137509	0.358365	0	0
group_4412	0.240343	0.118011	0.358354	0	0
group_4419	0.0607110000000001	0.900654	0.961365	0	0
group_4420	0.060711	0.099346	0.038635	0	0
group_4474	0.053498	0.946502	1	0	0
group_4506	0.011137	0.012012	0.000875	0	0
group_4512	0.059745	0.93562	0.995365	0	0
group_4518	0.24229	0.687122	0.929412	0	0
group_4519	0.22055	0.284014	0.063464	0	0
group_4556	0.167235	0.616844	0.784079	0	0
group_4570	0.051177	1	0.948823	0	0
group_4583	0.099991	0.096026	0.196017	0	0
group_4607	0.143856	0.545063	0.401207	0	0
group_4614	0.271269	0.379506	0.108237	0	0
group_4680	0.272431	0.151243	0.423674	0	0
group_4681	0.397908	0.118391	0.516299	0	0
group_4686	0.120336	0.104362	0.224698	0	0
group_4693	0.122854	0.029369	0.152223	0	0
group_4700	0.354183	0.066298	0.420481	0	0
group_4702	0.049929	0.06185	0.011921	0	0
group_4705	0.121113	0.036528	0.157641	0	0
group_4709	0.169555	0.088807	0.258362	0	0
group_471	0.075399	0	0.075399	0	0
group_4723	0.140223	0.080824	0.221047	0	0
group_4742	0.100883	0.01343	0.114313	0	0
group_4758	0.064952	0	0.064952	0	0
group_476	0.106173	0.114791	0.008618	0	0
group_4767	0.053334	0	0.053334	0	0
group_4770	0.057304	0	0.057304	0	0
group_4773	0.014382	0	0.014382	0	0
group_4777	0.052557	0	0.052557	0	0
group_4796	0.199825	0.026519	0.226344	0	0
group_4801	0.015105	0	0.015105	0	0
group_484	0.029231	0	0.029231	0	0
group_4842	0.086195	0.115384	0.029189	0	0
group_4863	0.0738	0	0.0738	0	0
group_4880	0.044842	0.05634	0.011498	0	0
group_4886	0.106857	0.128231	0.021374	0	0
group_4899	0.008918	0	0.008918	0	0
group_4902	0.066858	0.122761	0.055903	0	0
group_4920	0.014952	0.016954	0.002002	0	0
group_4925	0.01047	0.01047	0	0	0
group_4937	0.04203	0.005771	0.047801	0	0
group_4938	0.21495	0.022627	0.237577	0	0
group_4944	0.098279	0.015636	0.113915	0	0
group_4972	0.136959	0.137498	0.000539	0	0
group_4973	0.098216	0.098345	0.000129	0	0
group_498	0.140603	0.002643	0.143246	0	0
group_5045	0.011757	0.011757	0	0	0
group_5054	0.0235	0	0.0235	0	0
group_5090	0.188105	0.139618	0.327723	0	0
group_5114	0.141601	0.454924	0.313323	0	0
group_5134	0.136558	0.117885	0.254443	0	0
group_5154	0.106574	0.032196	0.13877	0	0
group_5313	0.107537	0.107666	0.000129	0	0
group_5322	0.213933	0.302572	0.088639	0	0
group_5323	0.372206	0.292876	0.665082	0	0
group_5371	0.02038	0.97962	1	0	0
group_54	0.051533	0.073859	0.022326	0	0
group_5424	0.041724	0.043909	0.002185	0	0
group_5430	0.090102	0.16753	0.077428	0	0
group_544	0.034042	0.034042	0	0	0
group_5441	0.145159	0.288576	0.433735	0	0
group_547	0.063437	0.063976	0.000539	0	0
group_5501	0.274376	0.368032	0.093656	0	0
group_5516	0.131064	0.089996	0.22106	0	0
group_5539	0.053057	0.946141	0.999198	0	0
group_5541	0.05118	0.053562	0.002382	0	0
group_5582	0.162757	0.597494	0.760251	0	0
group_5591	0.057058	0	0.057058	0	0
group_5592	0.065297	0.040358	0.105655	0	0
group_5651	0.090641	0.906721	0.997362	0	0
group_5653	0.14775	0.541772	0.394022	0	0
group_5655	0.151041	0.545063	0.394022	0	0
group_5657	0.0408229999999999	0.956241	0.997064	0	0
group_5658	0.035731	0.037847	0.002116	0	0
group_5678	0.053659	0.930302	0.983961	0	0
group_5693	0.057899	0.909129	0.967028	0	0
group_5694	0.058216	0.091188	0.032972	0	0
group_571	0.23123	0.136756	0.367986	0	0
group_5721	0.13576	0.136061	0.271821	0	0
group_5736	0.149562	0.261324	0.410886	0	0
group_5737	0.323033	0.093141	0.416174	0	0
group_5739	0.148999	0.52162	0.670619	0	0
group_5741	0.093152	0.000628	0.09378	0	0
group_5754	0.139874	0.027173	0.167047	0	0
group_5762	0.120251	0.000628	0.120879	0	0
group_5764	0.122318	0.003173	0.125491	0	0
group_5766	0.092942	0.000628	0.09357	0	0
group_5778	0.080279	0.01676	0.097039	0	0
group_5783	0.301419	0.255291	0.55671	0	0
group_5789	0.16981	0.088807	0.258617	0	0
group_5795	0.18727	0.06068	0.24795	0	0
group_5807	0.082322	0.004252	0.086574	0	0
group_5811	0.124861	0.035292	0.160153	0	0
group_5812	0.130211	0.029369	0.15958	0	0
group_5818	0.091757	0.020337	0.112094	0	0
group_5836	0.103742	0.037951	0.141693	0	0
group_5837	0.157889	0.087986	0.245875	0	0
group_586	0.006935	0	0.006935	0	0
group_5867	0.076071	0	0.076071	0	0
group_5875	0.055083	0	0.055083	0	0
group_5879	0.023031	0	0.023031	0	0
group_5891	0.042314	0	0.042314	0	0
group_5964	0.076979	0.08945	0.012471	0	0
group_601	0.114648	0.222018	0.10737	0	0
group_6014	0.287293	0.369145	0.081852	0	0
group_6015	0.310663	0.384117	0.073454	0	0
group_6020	0.101947	0.119887	0.01794	0	0
group_6026	0.102923	0.120673	0.01775	0	0
group_6041	0.106074	0.128231	0.022157	0	0
group_6043	0.17256	0.22047	0.04791	0	0
group_6044	0.023663	0.023663	0	0	0
group_6053	0.126315	0.002643	0.128958	0	0
group_6055	0.092521	0.111026	0.018505	0	0
group_6080	0.061998	0.069581	0.007583	0	0
group_6096	0.155799	0.004242	0.160041	0	0
group_6106	0.170896	0.00853	0.179426	0	0
group_6120	0.006935	0	0.006935	0	0
group_613	0.092967	0.058206	0.151173	0	0
group_6142	0.01273	0.013269	0.000539	0	0
group_6144	0.017742	0.01798	0.000238	0	0
group_6240	0.033503	0.033503	0	0	0
group_6278	0.057919	0.058721	0.000802	0	0
group_6280	0.123339	0.111136	0.234475	0	0
group_6282	0.012784	0.012784	0	0	0
group_6284	0.011757	0.011757	0	0	0
group_6285	0.011628	0.011757	0.000129	0	0
group_6286	0.011628	0.011757	0.000129	0	0
group_6287	0.011245	0.011245	0	0	0
group_6289	0.011628	0.011757	0.000129	0	0
group_6375	0.091068	0.041781	0.132849	0	0
group_6378	0.026417	0.969438	0.995855	0	0
group_6379	0.039398	0.043543	0.004145	0	0
group_642	0.336409	0.029369	0.365778	0	0
group_6436	0.184419	0.912904	0.728485	0	0
group_6445	0.139183	0.919015	0.779832	0	0
group_645	0.083434	0.019761	0.103195	0	0
group_6458	0.114621	0.14735	0.032729	0	0
group_6468	0.10941	0.040126	0.149536	0	0
group_6472	0.058985	0.063153	0.004168	0	0
group_653	0.052162	0	0.052162	0	0
group_657	0.171829	0.028815	0.200644	0	0
group_6703	0.292447	0.373342	0.080895	0	0
group_6712	0.00636499999999995	0.993635	1	0	0
group_6767	0.337976	0.035184	0.37316	0	0
group_6805	0.225138	0.401188	0.17605	0	0
group_6808	0.160586	0.702248	0.541662	0	0
group_6810	0.162588	0.702248	0.53966	0	0
group_6812	0.164444	0.289236	0.45368	0	0
group_6813	0.306424	0.373491	0.067067	0	0
group_69	0.168889	0.03256	0.201449	0	0
group_693	0.02619	0.001413	0.027603	0	0
group_6937	0.057588	0.941477	0.999065	0	0
group_6938	0.076657	0.886802	0.963459	0	0
group_7053	0.151392	0.815189	0.966581	0	0
group_7055	0.151912	0.185331	0.033419	0	0
group_7096	0.07856	0.884626	0.963186	0	0
group_7117	0.140243	0.604829	0.745072	0	0
group_7120	0.12773	0.489638	0.617368	0	0
group_7127	0.119716	0.674169	0.793885	0	0
group_7151	0.105256	0.088816	0.194072	0	0
group_7179	0.123154	0.139924	0.263078	0	0
group_7181	0.146967	0.53856	0.391593	0	0
group_7227	0.031614	0.034145	0.002531	0	0
group_7238	0.181866	0.26459	0.082724	0	0
group_7246	0.049953	0.005451	0.055404	0	0
group_7253	0.0628040000000001	0.933028	0.995832	0	0
group_7254	0.195768	0.479391	0.675159	0	0
group_7260	0.03008	0.035622	0.005542	0	0
group_7264	0.081429	0.020334	0.101763	0	0
group_7276	0.041134	0.010169	0.051303	0	0
group_7286	0.150056	0.545063	0.395007	0	0
group_7287	0.388297	0.070775	0.459072	0	0
group_7294	0.036355	2.6e-05	0.036381	0	0
group_7295	0.092888	0.000628	0.093516	0	0
group_7297	0.0373	2.6e-05	0.037326	0	0
group_7298	0.093152	0.000628	0.09378	0	0
group_7300	0.113375	0.000628	0.114003	0	0
group_7302	0.113375	0.000628	0.114003	0	0
group_7303	0.133672	0.091026	0.224698	0	0
group_7304	0.133672	0.091026	0.224698	0	0
group_7305	0.114485	0.088516	0.203001	0	0
group_7310	0.120336	0.104362	0.224698	0	0
group_7326	0.038381	0	0.038381	0	0
group_7350	0.350799	0.038063	0.388862	0	0
group_7351	0.387082	0.035292	0.422374	0	0
group_7352	0.369167	0.029369	0.398536	0	0
group_7353	0.243761	0.151883	0.395644	0	0
group_7359	0.11306	0.060888	0.173948	0	0
group_7360	0.111324	0.060888	0.172212	0	0
group_7362	0.111915	0.060888	0.172803	0	0
group_7363	0.111619	0.060888	0.172507	0	0
group_7369	0.164312	0.087986	0.252298	0	0
group_7389	0.114444	0.045995	0.160439	0	0
group_7399	0.11163	0.020337	0.131967	0	0
group_7410	0.018886	0	0.018886	0	0
group_7412	0.158662	0.087986	0.246648	0	0
group_7414	0.113828	0.045505	0.159333	0	0
group_7427	0.076373	0	0.076373	0	0
group_7429	0.04797	0	0.04797	0	0
group_746	0.076521	0.006095	0.082616	0	0
group_7582	0.085844	0.115033	0.029189	0	0
group_7606	0.057262	0.013188	0.07045	0	0
group_7621	0.05984	0	0.05984	0	0
group_7624	0.0738	0	0.0738	0	0
group_7627	0.074111	0	0.074111	0	0
group_7650	0.035171	0.0353	0.000129	0	0
group_7653	0.048683	0.060418	0.011735	0	0
group_7660	0.102137	0.119887	0.01775	0	0
group_7666	0.105303	0.123053	0.01775	0	0
group_7672	0.113051	0.123453	0.010402	0	0
group_7679	0.167917	0.189684	0.021767	0	0
group_7685	0.165977	0.187548	0.021571	0	0
group_7692	0.171388	0.192959	0.021571	0	0
group_7704	0.006933	0.006933	0	0	0
group_7710	0.194653	0.195192	0.000539	0	0
group_7713	0.183085	0.183624	0.000539	0	0
group_7715	0.105879	0.128231	0.022352	0	0
group_7716	0.106464	0.128231	0.021767	0	0
group_7717	0.180674	0.227746	0.047072	0	0
group_7718	0.017875	0.017875	0	0	0
group_7720	0.204109	0.269282	0.065173	0	0
group_7722	0.21838	0.283553	0.065173	0	0
group_7746	0.093901	0.040644	0.134545	0	0
group_7747	0.12493	0.028477	0.153407	0	0
group_7748	0.133301	0.012427	0.145728	0	0
group_7751	0.09461	0.111401	0.016791	0	0
group_7752	0.091601	0.111401	0.0198	0	0
group_7769	0.054138	0.005581	0.059719	0	0
group_7809	0.052233	0.003538	0.055771	0	0
group_7838	0.155616	0.004242	0.159858	0	0
group_7839	0.04203	0.005771	0.047801	0	0
group_7840	0.201815	0.022627	0.224442	0	0
group_7845	0.066982	0.006789	0.073771	0	0
group_7861	0.161314	0.00853	0.169844	0	0
group_787	0.210943	0.249612	0.460555	0	0
group_7889	0.035775	0	0.035775	0	0
group_789	0.268572	0.200155	0.468727	0	0
group_7894	0.020813	0	0.020813	0	0
group_7912	0.0738	0	0.0738	0	0
group_7925	0.054064	0.064099	0.010035	0	0
group_7934	0.096096	0	0.096096	0	0
group_7944	0.032774	0.034552	0.001778	0	0
group_7960	0.141507	0.142046	0.000539	0	0
group_7968	0.107909	0.108038	0.000129	0	0
group_7969	0.112763	0.112892	0.000129	0	0
group_7977	0.074273	0.086242	0.011969	0	0
group_7996	0.022965	0.02336	0.000395	0	0
group_7998	0.039576	0.002729	0.042305	0	0
group_8006	0.035106	0.002729	0.037835	0	0
group_801	0.107946	0.004742	0.112688	0	0
group_807	0.093138	0.009384	0.102522	0	0
group_8096	0.029725	0.0306	0.000875	0	0
group_8099	0.046287	0	0.046287	0	0
group_8106	0.025352	0.025352	0	0	0
group_811	0.048362	0	0.048362	0	0
group_8122	0.079368	0.005581	0.084949	0	0
group_8169	0.011116	0.011245	0.000129	0	0
group_8170	0.011218	0.011757	0.000539	0	0
group_8171	0.011628	0.011757	0.000129	0	0
group_8172	0.011757	0.011757	0	0	0
group_8174	0.011372	0.011501	0.000129	0	0
group_8176	0.011628	0.011757	0.000129	0	0
group_8177	0.011218	0.011757	0.000539	0	0
group_8178	0.011628	0.011757	0.000129	0	0
group_8179	0.011628	0.011757	0.000129	0	0
group_8180	0.011501	0.011501	0	0	0
group_8203	0.014195	0.014195	0	0	0
group_8216	0.0235	0	0.0235	0	0
group_8233	0.029453	0.031357	0.001904	0	0
group_827	0.109354	0.069337	0.178691	0	0
group_8279	0.033858	0.033987	0.000129	0	0
group_8282	0.006652	0.006652	0	0	0
group_8307	0.031967	0.031967	0	0	0
group_8366	0.027291	0.972663	0.999954	0	0
group_837	0.311566	0.38634	0.074774	0	0
group_839	0.066044	0.066173	0.000129	0	0
group_8408	0.0649700000000001	0.933028	0.997998	0	0
group_8409	0.149748	0.477906	0.627654	0	0
group_842	0.030882	0.030882	0	0	0
group_8443	0.0248389999999999	0.974766	0.999605	0	0
group_85	0.026488	0.027933	0.001445	0	0
group_850	0.215436	0.157729	0.373165	0	0
group_8572	0.129314	0.003173	0.132487	0	0
group_8574	0.121819	0.003173	0.124992	0	0
group_86	0.252365	0.092098	0.344463	0	0
group_860	0.084184	0.103306	0.019122	0	0
group_871	0.176582	0.537215	0.360633	0	0
group_8742	0.359689	0.076678	0.436367	0	0
group_8786	0.029102	0.970898	1	0	0
group_880	0.021114	0	0.021114	0	0
group_8864	0.155919	0.27533	0.431249	0	0
group_8865	0.312539	0.379229	0.06669	0	0
group_8867	0.157835	0.27533	0.433165	0	0
group_8868	0.148045	0.702248	0.554203	0	0
group_8980	0.050704	0.924986	0.97569	0	0
group_908	0.101856	0.055538	0.157394	0	0
group_913	0.053765	0	0.053765	0	0
group_916	0.032443	0	0.032443	0	0
group_917	0.087111	0.017875	0.104986	0	0
group_9200	0.163157	0.620922	0.784079	0	0
group_9290	0.156944	0.27533	0.432274	0	0
group_9293	0.128701	0.149784	0.278485	0	0
group_9296	0.148433	0.543742	0.395309	0	0
group_9310	0.147259	0.541772	0.394513	0	0
group_9312	0.153032	0.544625	0.391593	0	0
group_9315	0.149561	0.545063	0.395502	0	0
group_9321	0.12943	0.442054	0.312624	0	0
group_939	0.006652	0.006652	0	0	0
group_9395	0.06233	0.933028	0.995358	0	0
group_9400	0.13376	0.50188	0.36812	0	0
group_9412	0.114913	0.058207	0.17312	0	0
group_9416	0.02016	0	0.02016	0	0
group_9424	0.138708	0.541086	0.679794	0	0
group_9425	0.138708	0.541086	0.679794	0	0
group_9426	0.138708	0.541086	0.679794	0	0
group_9427	0.138708	0.541086	0.679794	0	0
group_9429	0.113375	0.000628	0.114003	0	0
group_9443	0.137188	0.055103	0.192291	0	0
group_9446	0.122398	0.069337	0.191735	0	0
group_9449	0.114485	0.088516	0.203001	0	0
group_9451	0.139874	0.027173	0.167047	0	0
group_9456	0.120336	0.104362	0.224698	0	0
group_9472	0.122627	0.000628	0.123255	0	0
group_9473	0.122627	0.000628	0.123255	0	0
group_9474	0.122627	0.000628	0.123255	0	0
group_9475	0.122627	0.000628	0.123255	0	0
group_9476	0.033965	0	0.033965	0	0
group_9477	0.073223	0.000628	0.073851	0	0
group_9479	0.123677	0.029369	0.153046	0	0
group_9485	0.123128	0.029369	0.152497	0	0
group_9492	0.123952	0.029369	0.153321	0	0
group_9498	0.123677	0.029369	0.153046	0	0
group_9504	0.124503	0.029369	0.153872	0	0
group_9511	0.081855	0.017875	0.09973	0	0
group_9517	0.364371	0.035292	0.399663	0	0
group_9526	0.12142	0.038733	0.160153	0	0
group_9527	0.11306	0.060888	0.173948	0	0
group_9528	0.112763	0.060888	0.173651	0	0
group_9529	0.11306	0.060888	0.173948	0	0
group_9530	0.112763	0.060888	0.173651	0	0
group_9531	0.112763	0.060888	0.173651	0	0
group_9536	0.111153	0.076025	0.187178	0	0
group_9546	0.140472	0.088807	0.229279	0	0
group_9551	0.016753	0	0.016753	0	0
group_9559	0.107637	0.05309	0.160727	0	0
group_9560	0.10407	0.098999	0.203069	0	0
group_9567	0.128375	0.028116	0.156491	0	0
group_9574	0.138563	0.075634	0.214197	0	0
group_9580	0.100031	0.059354	0.159385	0	0
group_9600	0.028739	0.001413	0.030152	0	0
group_9604	0.027685	0	0.027685	0	0
group_9612	0.13107	0.029369	0.160439	0	0
group_9614	0.108971	0.026593	0.135564	0	0
group_9615	0.128555	0.022638	0.151193	0	0
group_9620	0.108788	0.008552	0.11734	0	0
group_9645	0.043467	2.6e-05	0.043493	0	0
group_9654	0.076071	0	0.076071	0	0
group_9656	0.047034	2.6e-05	0.04706	0	0
group_9662	0.072932	0	0.072932	0	0
group_9668	0.037371	0	0.037371	0	0
group_970	0.024074	0	0.024074	0	0
group_977	0.030095	0	0.030095	0	0
group_9781	0.034423	0.034552	0.000129	0	0
group_9924	0.063621	0.070998	0.007377	0	0
group_993	0.149738	0.541331	0.391593	0	0
group_9931	0.081343	0.109167	0.027824	0	0
group_9932	0.077709	0.105533	0.027824	0	0
group_9933	0.08067	0.108494	0.027824	0	0
group_9934	0.081396	0.094818	0.013422	0	0
group_9935	0.089413	0.114682	0.025269	0	0
group_9937	0.081907	0.110479	0.028572	0	0
group_9939	0.086461	0.115033	0.028572	0	0
group_9943	0.089965	0.105084	0.015119	0	0
group_9947	0.076979	0.08945	0.012471	0	0
group_997	0.0500579999999999	0.92108	0.971138	0	0
grxA_2	0.011628	0.011757	0.000129	0	0
hcaB_1	0.21892	0.022627	0.241547	0	0
hcaB_2	0.048064	0	0.048064	0	0
hdfR_4	0.070282	0.008377	0.078659	0	0
hdfR_5	0.019911	0	0.019911	0	0
higB2	0.174168	0.196325	0.022157	0	0
hin_2	0.122854	0.029369	0.152223	0	0
hin_3	0.075307	0.005581	0.080888	0	0
hisF	0.131851	0.910004	0.778153	0	0
hupB_2	0.174168	0.196325	0.022157	0	0
hxlA	0.00737499999999991	0.992496	0.999871	0	0
hyi	0.144295	0.930519	0.786224	0	0
ibpA_1	0.053498	0.946502	1	0	0
intA_3	0.142282	0.746968	0.604686	0	0
intQ	0.042912	0.955542	0.998454	0	0
irtA	0.014195	0.014195	0	0	0
irtB	0.109775	0.109904	0.000129	0	0
katE	0.129957	0.905368	0.775411	0	0
kdgM_2	0.138704	0.121708	0.260412	0	0
klcA_2	0.120686	0.087986	0.208672	0	0
lexA_2	0.028924	0.003742	0.032666	0	0
lip-1_2	0.023375	0	0.023375	0	0
mbeC	0.107264	0.115252	0.007988	0	0
mbtB	0.024775	0.024775	0	0	0
mbtI	0.110149	0.110278	0.000129	0	0
merA	0.194653	0.195192	0.000539	0	0
merA_1	0.017552	0.017681	0.000129	0	0
merA_3	0.010209	0.010209	0	0	0
merB	0.013678	0	0.013678	0	0
merC	0.091885	0.084575	0.17646	0	0
merC_2	0.012265	0.012265	0	0	0
merP	0.194653	0.195192	0.000539	0	0
merP_3	0.012012	0.012012	0	0	0
merR	0.164649	0.166245	0.001596	0	0
merT	0.112183	0.084575	0.196758	0	0
merT_1	0.194653	0.195192	0.000539	0	0
merT_2	0.163904	0.166245	0.002341	0	0
mgl	0.110523	0.110652	0.000129	0	0
mntH	0.0248389999999999	0.974766	0.999605	0	0
mobA_2	0.090846	0.014855	0.105701	0	0
mtfA	0.220194	0.586208	0.806402	0	0
mutM	0.045382	0.954618	1	0	0
narQ	0.029662	0.965855	0.995517	0	0
neo_2	0.099106	0.002031	0.101137	0	0
noc_1	0.076068	0.098613	0.022545	0	0
noc_2	0.112479	0.113281	0.000802	0	0
norR_5	0.110149	0.110278	0.000129	0	0
nrdA_2	0.011218	0.011757	0.000539	0	0
nrdB_2	0.011628	0.011757	0.000129	0	0
nupC	0.0248389999999999	0.974766	0.999605	0	0
oadA_1	0.136366	0.135961	0.272327	0	0
oatA_2	0.044471	0.048089	0.003618	0	0
opgE	0.124168	0.961267	0.837099	0	0
papC_1	0.237377	0.881989	0.644612	0	0
papD_2	0.119525	0.174243	0.054718	0	0
parM	0.100031	0.059354	0.159385	0	0
pcoC	0.207963	0.121647	0.32961	0	0
pdeG	0.043195	0.055395	0.0122	0	0
pdeN_1	0.147631	0.985965	0.838334	0	0
pdhR_1	0.00750399999999996	0.992496	1	0	0
pemI	0.046642	0	0.046642	0	0
pemK	0.039884	0	0.039884	0	0
pepT	0.316503	0.610094	0.926597	0	0
phoE_2	0.024639	0.029231	0.004592	0	0
phoH_2	0.011628	0.011757	0.000129	0	0
pinR	0.023042	0	0.023042	0	0
pir	0.080149	0.090102	0.009953	0	0
pliG	0.177357	0.597554	0.774911	0	0
pndA	0.12142	0.038733	0.160153	0	0
potA_1	0.271493	0.646212	0.917705	0	0
potB	0.28061	0.631356	0.911966	0	0
pse1_2	0.069744	0	0.069744	0	0
ptlE	0.086195	0.115384	0.029189	0	0
ptlH	0.089965	0.105084	0.015119	0	0
pvuIIM	0.194653	0.195192	0.000539	0	0
qorB	0.226393	0.687031	0.913424	0	0
rcbA	0.114934	0.045505	0.160439	0	0
recA_2	0.011628	0.011757	0.000129	0	0
recD2	0.194091	0.19463	0.000539	0	0
recE	0.122126	0.029369	0.151495	0	0
relE_1	0.0203540000000001	0.977134	0.997488	0	0
relE_3	0.076886	0.123768	0.046882	0	0
rep_2	0.123128	0.029369	0.152497	0	0
repA_2	0.060578	0.001614	0.062192	0	0
repE	0.054493	0.004683	0.059176	0	0
rfaH_2	0.132894	0.133433	0.000539	0	0
rluF_1	0.031544	0	0.031544	0	0
rop	0.05153	0.000602	0.052132	0	0
rrrD_3	0.127988	0.029369	0.157357	0	0
rusA	0.127479	0.501512	0.374033	0	0
sadA_2	0.083627	0.001698	0.085325	0	0
sarA	0.199855	0.522296	0.722151	0	0
sbmA_2	0.103172	0	0.103172	0	0
sdaA_1	0.183092	0.73541	0.918502	0	0
selU	0.127154	0.870217	0.743063	0	0
sfmC_1	0.106432	0.860839	0.967271	0	0
silE_1	0.200355	0.121647	0.322002	0	0
silE_2	0.105331	0.088539	0.19387	0	0
smc	0.120336	0.104362	0.224698	0	0
smfA	0.124739	0.789963	0.914702	0	0
sodC1	0.06064	0.932261	0.992901	0	0
soj_1	0.173973	0.196325	0.022352	0	0
sopB_2	0.046622	0	0.046622	0	0
sopE	0.091054	0.151095	0.060041	0	0
sppA_2	0.161748	0.584942	0.74669	0	0
srfAD	0.110149	0.110278	0.000129	0	0
srp54	0.059322	0.004242	0.063564	0	0
sseI	0.059463	0.92736	0.986823	0	0
sspH1	0.039504	0.049567	0.010063	0	0
sspH2	0.158475	0.6385	0.480025	0	0
steC	0.179711	0.996012	0.816301	0	0
stpA_2	0.086195	0.115384	0.029189	0	0
suyB	0.149402	0.948022	0.79862	0	0
tetA_1	0.01374	0.98626	1	0	0
tetA_5	0.025141	0.025528	0.000387	0	0
tetC_1	0.106993	0.083617	0.19061	0	0
tetR_2	0.025893	0.027338	0.001445	0	0
tetR_4	0.015119	0.015248	0.000129	0	0
thyA_2	0.011628	0.011757	0.000129	0	0
tnpR_1	0.174257	0.049408	0.223665	0	0
topB_2	0.105893	0.123453	0.01756	0	0
topB_3	0.088963	0.136172	0.047209	0	0
traC_1	0.036134	0.036263	0.000129	0	0
traC_2	0.01047	0.01047	0	0	0
traI	0.148733	0.045415	0.194148	0	0
trg_3	0.053471	0.003538	0.057009	0	0
tuf1	0.020025	0.020025	0	0	0
tus_2	0.091976	0.111776	0.0198	0	0
tyrR	0.052101	0.932087	0.984188	0	0
uhpC_2	0.216814	0.724774	0.941588	0	0
umuC_2	0.128945	0.459789	0.330844	0	0
virB4	0.085607	0.115033	0.029426	0	0
virB9	0.086195	0.115384	0.029189	0	0
virD4	0.089965	0.105084	0.015119	0	0
wapA	0.01775	0	0.01775	0	0
wzzB	0.12328	0.889437	0.766157	0	0
xapA_2	0.023929	0.023929	0	0	0
xapB_2	0.113655	0.06247	0.176125	0	0
xerC_1	0.157396	0.027536	0.184932	0	0
xerC_2	0.124227	0.029369	0.153596	0	0
xerC_3	0.091601	0.111401	0.0198	0	0
xerC_5	0.192852	0.028504	0.221356	0	0
yafY	0.203371	0.251281	0.04791	0	0
ybbW	0.202999	0.88222	0.679221	0	0
ybbY	0.143965	0.930519	0.786554	0	0
ybiI_2	0.155708	0.027536	0.183244	0	0
ybiR_1	0.14737	0.037508	0.184878	0	0
ycbB	0.057432	0.917889	0.975321	0	0
ydfZ_2	0.011757	0.011757	0	0	0
ydgI	0.061547	0.93295	0.994497	0	0
ydiV_1	0.136451	1	0.863549	0	0
ydiV_2	0.055003	0.939875	0.994878	0	0
ydjF	0.038362	0.95775	0.996112	0	0
yedA_2	0.08598	0.148906	0.062926	0	0
yedK	0.0705790000000001	0.924333	0.994912	0	0
yedK_1	0.039504	0.049567	0.010063	0	0
yfdG	0.067208	0.981434	0.914226	0	0
yfdG_2	0.366794	0.19629	0.563084	0	0
ygbE	0.069744	1	0.930256	0	0
ygbT	0.057772	0.993498	0.935726	0	0
yhbE_1	0.130147	0	0.130147	0	0
yhgF	0.036151	0.995264	0.959113	0	0
yhjV_2	0.091295	0.091424	0.000129	0	0
yjmD	0.00750399999999996	0.992496	1	0	0
ymoA	0.050773	0.011362	0.062135	0	0
yodB	0.053498	0.946502	1	0	0
yokD_2	0.012012	0.012012	0	0	0
yqeG	0.142754	0.783986	0.641232	0	0
yqjZ	0.097032	0.096026	0.193058	0	0
zntR_2	0.194653	0.195192	0.000539	0	0
ail_4	0.070924	0.869438	0.940362	0.001	0.00139789
cmlA1_2	0.043508	0.006789	0.050297	0.001	0.00139789
COQ3	0.0496150000000001	0.92965	0.979265	0.001	0.00139789
cusC	0.080886	0.097956	0.178842	0.001	0.00139789
exuT_2	0.0840219999999999	0.83855	0.922572	0.001	0.00139789
fadK_2	0.101392	0.078507	0.179899	0.001	0.00139789
group_10283	0.010846	0	0.010846	0.001	0.00139789
group_10692	0.028107	0.001413	0.02952	0.001	0.00139789
group_11655	0.131457	0.476412	0.607869	0.001	0.00139789
group_1170	0.032205	0	0.032205	0.001	0.00139789
group_12030	0.155919	0.27533	0.431249	0.001	0.00139789
group_12031	0.155919	0.27533	0.431249	0.001	0.00139789
group_12127	0.126304	0.438483	0.312179	0.001	0.00139789
group_12231	0.128775	0.491141	0.619916	0.001	0.00139789
group_12268	0.095608	0.098358	0.193966	0.001	0.00139789
group_12404	0.019984	0.007374	0.027358	0.001	0.00139789
group_12425	0.138708	0.541086	0.679794	0.001	0.00139789
group_1245	0.0414760000000001	0.927187	0.968663	0.001	0.00139789
group_125	0.05916	0.026972	0.086132	0.001	0.00139789
group_12725	0.093093	0.105351	0.198444	0.001	0.00139789
group_12731	0.117397	0.261862	0.379259	0.001	0.00139789
group_12733	0.126066	0.489638	0.615704	0.001	0.00139789
group_13240	0.030273	0.042149	0.011876	0.001	0.00139789
group_13394	0.039504	0.049567	0.010063	0.001	0.00139789
group_13414	0.042	0.052663	0.010663	0.001	0.00139789
group_1477	0.07337	0.055355	0.128725	0.001	0.00139789
group_15177	0.009955	0	0.009955	0.001	0.00139789
group_155	0.120218	0.729182	0.608964	0.001	0.00139789
group_16860	0.032536	0	0.032536	0.001	0.00139789
group_18063	0.017624	0	0.017624	0.001	0.00139789
group_18719	0.025047	0.02796	0.002913	0.001	0.00139789
group_18721	0.019751	0.020222	0.000471	0.001	0.00139789
group_224	0.037238	0	0.037238	0.001	0.00139789
group_2367	0.038775	0.993081	0.954306	0.001	0.00139789
group_24030	0.062053	0.874707	0.93676	0.001	0.00139789
group_25055	0.099459	0.04046	0.139919	0.001	0.00139789
group_294	0.01661	0.019686	0.003076	0.001	0.00139789
group_2996	0.126061	0.139924	0.265985	0.001	0.00139789
group_3389	0.022252	0	0.022252	0.001	0.00139789
group_3736	0.083731	0.02463	0.108361	0.001	0.00139789
group_381	0.109621	0.566141	0.45652	0.001	0.00139789
group_3823	0.089308	0.176321	0.087013	0.001	0.00139789
group_3833	0.026018	2.6e-05	0.026044	0.001	0.00139789
group_389	0.039881	0.009384	0.049265	0.001	0.00139789
group_4443	0.088429	0.120711	0.20914	0.001	0.00139789
group_4563	0.125981	0.174955	0.300936	0.001	0.00139789
group_4575	0.096447	0.082051	0.178498	0.001	0.00139789
group_4804	0.023347	0	0.023347	0.001	0.00139789
group_4833	0.025536	0.030299	0.004763	0.001	0.00139789
group_6006	0.037797	0	0.037797	0.001	0.00139789
group_6111	0.052251	0.006789	0.05904	0.001	0.00139789
group_6443	0.064019	0.016224	0.080243	0.001	0.00139789
group_6450	0.069174	0.010813	0.079987	0.001	0.00139789
group_7099	0.054053	0.023398	0.077451	0.001	0.00139789
group_7927	0.021792	0.024603	0.002811	0.001	0.00139789
group_8232	0.028544	0.031357	0.002813	0.001	0.00139789
group_9244	0.072184	0.043934	0.116118	0.001	0.00139789
group_9417	0.034562	0.012403	0.046965	0.001	0.00139789
group_9444	0.119717	0.071459	0.191176	0.001	0.00139789
group_9512	0.031894	0.002284	0.034178	0.001	0.00139789
group_9540	0.016094	0	0.016094	0.001	0.00139789
group_9563	0.092734	0.105395	0.198129	0.001	0.00139789
group_9652	0.042225	0.006502	0.048727	0.001	0.00139789
group_9930	0.061072	0.108367	0.047295	0.001	0.00139789
nohA	0.126228	0.665401	0.791629	0.001	0.00139789
spvC	0.108307	0.460296	0.351989	0.001	0.00139789
tet(M)_1	0.020477	0	0.020477	0.001	0.00139789
ydfK	0.152366	0.27533	0.427696	0.001	0.00139789
ygcS	0.081108	0.859793	0.940901	0.001	0.00139789
cusR	0.083865	0.095696	0.179561	0.002	0.00273633
cusS_2	0.097785	0.095696	0.193481	0.002	0.00273633
dgcN_2	0.049355	0.072446	0.023091	0.002	0.00273633
gltS_2	0.087113	0.101301	0.188414	0.002	0.00273633
group_10973	0.033877	0.044953	0.011076	0.002	0.00273633
group_12049	0.082021	0.072228	0.154249	0.002	0.00273633
group_12690	0.070312	0.030801	0.101113	0.002	0.00273633
group_1351	0.011457	0	0.011457	0.002	0.00273633
group_14226	0.032979	0	0.032979	0.002	0.00273633
group_14344	0.021792	0.024603	0.002811	0.002	0.00273633
group_2180	0.08883	0.292123	0.203293	0.002	0.00273633
group_24460	0.017694	0.018976	0.001282	0.002	0.00273633
group_260	0.066619	0.065318	0.131937	0.002	0.00273633
group_262	0.024155	0	0.024155	0.002	0.00273633
group_4361	0.087956	0.144207	0.232163	0.002	0.00273633
group_439	0.080484	0.109889	0.190373	0.002	0.00273633
group_4559	0.124966	0.395097	0.520063	0.002	0.00273633
group_5951	0.026089	0.032797	0.006708	0.002	0.00273633
group_6204	0.027966	0.001413	0.029379	0.002	0.00273633
group_689	0.070507	0.008377	0.078884	0.002	0.00273633
group_702	0.029928	0.000628	0.030556	0.002	0.00273633
group_7130	0.05479	0.896246	0.951036	0.002	0.00273633
group_7413	0.100087	0.098357	0.198444	0.002	0.00273633
group_77	0.042655	0.019226	0.061881	0.002	0.00273633
group_9202	0.106887	0.664741	0.771628	0.002	0.00273633
group_9238	0.070016	0.040358	0.110374	0.002	0.00273633
group_9318	0.101794	0.650665	0.752459	0.002	0.00273633
group_9453	0.088907	0.068322	0.157229	0.002	0.00273633
group_9847	0.077179	0.043295	0.120474	0.002	0.00273633
iutA	0.025095	0	0.025095	0.002	0.00273633
merC_1	0.020777	0.028228	0.007451	0.002	0.00273633
merP_1	0.02073	0.028228	0.007498	0.002	0.00273633
proA_2	0.021362	0.025954	0.004592	0.002	0.00273633
umuD_2	0.113219	0.438027	0.324808	0.002	0.00273633
yojI	0.0391379999999999	0.936193	0.975331	0.002	0.00273633
group_10696	0.027581	0.001413	0.028994	0.003	0.00404309
group_1121	0.044274	0.006521	0.050795	0.003	0.00404309
group_12312	0.085055	0.064703	0.149758	0.003	0.00404309
group_12388	0.096559	0.070696	0.167255	0.003	0.00404309
group_1455	0.110326	0.410939	0.300613	0.003	0.00404309
group_23546	0.099815	0.435148	0.335333	0.003	0.00404309
group_4509	0.051805	0.085489	0.033684	0.003	0.00404309
group_4732	0.029705	0.006778	0.036483	0.003	0.00404309
group_4955	0.035989	0.050158	0.014169	0.003	0.00404309
group_5260	0.07137	0.14587	0.0745	0.003	0.00404309
group_5696	0.116232	0.250141	0.366373	0.003	0.00404309
group_6126	0.025198	0	0.025198	0.003	0.00404309
group_723	0.025595	0	0.025595	0.003	0.00404309
group_7699	0.083127	0.051518	0.134645	0.003	0.00404309
group_826	0.131239	0.288576	0.419815	0.003	0.00404309
group_8322	0.028107	0.001413	0.02952	0.003	0.00404309
group_9288	0.083759	0.064703	0.148462	0.003	0.00404309
lldD	0.083295	0.902661	0.819366	0.003	0.00404309
mobA_3	0.029336	0.000598	0.029934	0.003	0.00404309
nadA	0.111169	0.749859	0.63869	0.003	0.00404309
phoC	0.070407	0.84522	0.915627	0.003	0.00404309
ptsG_2	0.070922	0.935662	0.86474	0.003	0.00404309
recT	0.091662	0.111725	0.203387	0.003	0.00404309
ycbX_2	0.02582	0.037077	0.011257	0.003	0.00404309
yjgH	0.0162409999999999	0.983102	0.999343	0.003	0.00404309
gadX_3	0.056549	0.0176	0.074149	0.004	0.00531759
group_10699	0.026758	0.001413	0.028171	0.004	0.00531759
group_10822	0.020189	0	0.020189	0.004	0.00531759
group_10935	0.023566	0.008945	0.032511	0.004	0.00531759
group_13780	0.010043	0	0.010043	0.004	0.00531759
group_14480	0.022977	0.030273	0.007296	0.004	0.00531759
group_14689	0.025579	0.037077	0.011498	0.004	0.00531759
group_2350	0.053218	0.876274	0.929492	0.004	0.00531759
group_2360	0.062671	0.135275	0.197946	0.004	0.00531759
group_23618	0.051728	0.031088	0.082816	0.004	0.00531759
group_2383	0.030744	0.044987	0.014243	0.004	0.00531759
group_24075	0.100678	0.234398	0.335076	0.004	0.00531759
group_24150	0.050817	0.031088	0.081905	0.004	0.00531759
group_2760	0.079401	0.083234	0.162635	0.004	0.00531759
group_4178	0.082222	0.84697	0.764748	0.004	0.00531759
group_4637	0.018556	0.022254	0.003698	0.004	0.00531759
group_4660	0.112704	0.653717	0.541013	0.004	0.00531759
group_4978	0.025635	0.001413	0.027048	0.004	0.00531759
group_5407	0.083712	0.097339	0.181051	0.004	0.00531759
group_5825	0.033549	0.002031	0.03558	0.004	0.00531759
group_987	0.052989	0.920713	0.973702	0.004	0.00531759
icd_1	0.033408	0.043772	0.010364	0.004	0.00531759
papC_2	0.074851	0.919608	0.844757	0.004	0.00531759
etfB	0.054481	0.890747	0.945228	0.005	0.00659251
group_10516	0.020664	0.028228	0.007564	0.005	0.00659251
group_14467	0.020664	0.028228	0.007564	0.005	0.00659251
group_14693	0.025859	0.037357	0.011498	0.005	0.00659251
group_14965	0.027588	0.001413	0.029001	0.005	0.00659251
group_1791	0.010043	0	0.010043	0.005	0.00659251
group_28	0.028661	1.3e-05	0.028674	0.005	0.00659251
group_3024	0.046595	0.031812	0.078407	0.005	0.00659251
group_3671	0.114402	0.42986	0.544262	0.005	0.00659251
group_4108	0.031825	0.011318	0.043143	0.005	0.00659251
group_4200	0.037568	0.063317	0.025749	0.005	0.00659251
group_7327	0.018138	0	0.018138	0.005	0.00659251
rrrD_2	0.115292	0.43053	0.545822	0.005	0.00659251
tyrP	0.049661	0.917493	0.967154	0.005	0.00659251
flxA	0.024339	0.001413	0.025752	0.006	0.00781944
group_10604	0.025859	0.037357	0.011498	0.006	0.00781944
group_1268	0.073055	0.159117	0.086062	0.006	0.00781944
group_13436	0.025145	0.002643	0.027788	0.006	0.00781944
group_14692	0.025859	0.037357	0.011498	0.006	0.00781944
group_14975	0.024662	0.001413	0.026075	0.006	0.00781944
group_1860	0.06291	0.154396	0.091486	0.006	0.00781944
group_2538	0.077578	0.06938	0.146958	0.006	0.00781944
group_2730	0.0376989999999999	0.938713	0.976412	0.006	0.00781944
group_3048	0.086501	0.432	0.345499	0.006	0.00781944
group_3730	0.044397	0.025148	0.069545	0.006	0.00781944
group_4752	0.022057	0	0.022057	0.006	0.00781944
group_5966	0.027634	0.034767	0.007133	0.006	0.00781944
group_6235	0.040242	0.009119	0.049361	0.006	0.00781944
group_8043	0.027966	0.001413	0.029379	0.006	0.00781944
group_8166	0.014048	0.0155	0.001452	0.006	0.00781944
group_9440	0.073294	0.060298	0.133592	0.006	0.00781944
oadA_2	0.058939	0.133291	0.074352	0.006	0.00781944
pgaB	0.088055	0.879289	0.791234	0.006	0.00781944
uvrC	0.050782	0.914511	0.965293	0.006	0.00781944
group_12408	0.033238	0.007085	0.040323	0.007	0.00908588
group_14688	0.025579	0.037077	0.011498	0.007	0.00908588
group_14691	0.025579	0.037077	0.011498	0.007	0.00908588
group_261	0.079239	0.0472	0.126439	0.007	0.00908588
group_2626	0.018294	0	0.018294	0.007	0.00908588
group_4354	0.037717	0.00544	0.043157	0.007	0.00908588
queE	0.049899	0.968912	0.919013	0.007	0.00908588
alkA	0.0394220000000001	0.987708	0.948286	0.008	0.0103184
exuT_1	0.036687	0.941538	0.978225	0.008	0.0103184
group_10091	0.008936	0.012012	0.003076	0.008	0.0103184
group_24	0.030911	0.001614	0.032525	0.008	0.0103184
group_4516	0.049338	0.082507	0.033169	0.008	0.0103184
group_5743	0.080884	0.11376	0.194644	0.008	0.0103184
group_750	0.023819	0.005204	0.029023	0.008	0.0103184
group_7979	0.025579	0.037077	0.011498	0.008	0.0103184
group_7980	0.023617	0.035115	0.011498	0.008	0.0103184
mdrP	0.025545	0.990881	0.965336	0.008	0.0103184
yfdH_1	0.041956	0.971849	0.929893	0.008	0.0103184
group_14402	0.023336	0.034834	0.011498	0.009	0.0115421
group_14687	0.0253	0.036798	0.011498	0.009	0.0115421
group_2259	0.0687179999999999	0.81869	0.887408	0.009	0.0115421
group_3719	0.05261	0.05453	0.10714	0.009	0.0115421
group_4110	0.047697	0.043715	0.091412	0.009	0.0115421
group_4179	0.081227	0.153663	0.23489	0.009	0.0115421
group_6075	0.009557	0	0.009557	0.009	0.0115421
hin_5	0.009394	0	0.009394	0.009	0.0115421
tnpR	0.085938	0.466598	0.38066	0.009	0.0115421
ushA_2	0.06696	0.055226	0.122186	0.009	0.0115421
group_1	0.089303	0.599704	0.689007	0.01	0.0127448
group_10865	0.01073	0.012012	0.001282	0.01	0.0127448
group_14232	0.019125	0	0.019125	0.01	0.0127448
group_14686	0.025579	0.037077	0.011498	0.01	0.0127448
group_1527	0.058695	0.14776	0.089065	0.01	0.0127448
group_2012	0.066945	0.07056	0.137505	0.01	0.0127448
group_2374	0.069585	0.072941	0.142526	0.01	0.0127448
group_2963	0.034698	0.020573	0.055271	0.01	0.0127448
group_4839	0.022737	0.033908	0.011171	0.01	0.0127448
group_9289	0.021122	0	0.021122	0.01	0.0127448
yjiK_2	0.08602	0.328753	0.414773	0.01	0.0127448
rfbJ	0.022049	0.96043	0.982479	0.011	0.0140113
dsbD_2	0.028191	0.997338	0.969147	0.012	0.0152248
group_10866	0.01073	0.012012	0.001282	0.012	0.0152248
group_1517	0.089915	0.466598	0.376683	0.012	0.0152248
group_15311	0.01073	0.012012	0.001282	0.012	0.0152248
group_25	0.025965	0	0.025965	0.012	0.0152248
group_4612	0.095404	0.275152	0.370556	0.012	0.0152248
tfaE_2	0.090372	0.499446	0.589818	0.012	0.0152248
bepC	0.094652	0.562443	0.657095	0.013	0.0164195
group_12862	0.063776	0.072428	0.136204	0.013	0.0164195
group_14685	0.022772	0.03427	0.011498	0.013	0.0164195
group_1879	0.071931	0.184506	0.256437	0.013	0.0164195
group_2355	0.033187	0.940488	0.973675	0.013	0.0164195
group_2405	0.040662	0.018665	0.059327	0.013	0.0164195
group_2941	0.048475	0.107302	0.058827	0.013	0.0164195
group_5720	0.090823	0.442154	0.351331	0.013	0.0164195
cobS_2	0.023013	0.03427	0.011257	0.014	0.0175643
fadK	0.021574	0.976337	0.997911	0.014	0.0175643
group_10489	0.022772	0.03427	0.011498	0.014	0.0175643
group_12322	0.089707	0.572595	0.662302	0.014	0.0175643
group_14978	0.021082	0.001413	0.022495	0.014	0.0175643
group_2362	0.060256	0.215114	0.154858	0.014	0.0175643
group_23916	0.096128	0.438158	0.34203	0.014	0.0175643
group_2940	0.049758	0.892698	0.942456	0.014	0.0175643
group_3839	0.019988	0	0.019988	0.014	0.0175643
group_495	0.036647	0.067532	0.030885	0.014	0.0175643
group_5408	0.029589	0.955341	0.98493	0.014	0.0175643
intA_5	0.0870810000000001	0.596289	0.68337	0.014	0.0175643
group_16308	0.012288	0.01374	0.001452	0.015	0.0187771
group_2132	0.075903	0.153833	0.229736	0.015	0.0187771
group_24029	0.04799	0.110945	0.062955	0.015	0.0187771
group_656	0.012655	0.001413	0.014068	0.015	0.0187771
group_5826	0.015538	0	0.015538	0.017	0.0212453
group_666	0.014703	0	0.014703	0.017	0.0212453
yhcR_1	0.011974	0	0.011974	0.017	0.0212453
eamA	0.036588	0.985969	0.949381	0.018	0.0224452
group_7141	0.017366	0.973731	0.991097	0.018	0.0224452
group_9205	0.066873	0.135593	0.202466	0.018	0.0224452
group_9618	0.051559	0.078758	0.130317	0.018	0.0224452
bamE	0.088995	0.575672	0.664667	0.019	0.0236528
group_3731	0.043718	0.013763	0.057481	0.019	0.0236528
group_7406	0.020694	0	0.020694	0.019	0.0236528
group_364	0.01959	0.021096	0.001506	0.02	0.0248565
group_7261	0.071538	0.382189	0.310651	0.02	0.0248565
group_7700	0.058459	0.163428	0.104969	0.02	0.0248565
fimD_4	0.081384	0.450254	0.36887	0.021	0.0260132
group_13244	0.013197	0.0155	0.002303	0.021	0.0260132
group_14453	0.048299	0.121533	0.073234	0.021	0.0260132
group_4636	0.055044	0.205938	0.150894	0.021	0.0260132
group_4724	0.015294	0	0.015294	0.021	0.0260132
higB_2	0.019971	0.023663	0.003692	0.021	0.0260132
group_132	0.047857	0.124549	0.076692	0.022	0.027207
group_6874	0.032785	0.013871	0.046656	0.022	0.027207
group_690	0.015912	0	0.015912	0.022	0.027207
group_13790	0.011812	0	0.011812	0.023	0.0283503
group_1930	0.052353	0.876591	0.928944	0.023	0.0283503
group_2363	0.02624	0.021425	0.047665	0.023	0.0283503
group_2932	0.065674	0.158749	0.224423	0.023	0.0283503
group_7183	0.019182	0.968862	0.988044	0.023	0.0283503
group_919	0.018022	0	0.018022	0.023	0.0283503
ail_5	0.081028	0.317683	0.398711	0.024	0.0295344
group_14258	0.019113	0.033908	0.014795	0.024	0.0295344
group_9419	0.025581	0.007085	0.032666	0.024	0.0295344
pckA	0.0322410000000001	0.986129	0.953888	0.025	0.0307482
group_13810	0.008903	0	0.008903	0.026	0.0318564
group_3370	0.034958	0.015661	0.050619	0.026	0.0318564
group_4438	0.053383	0.073687	0.12707	0.026	0.0318564
group_7930	0.027372	0.044081	0.016709	0.026	0.0318564
group_7978	0.014335	0.025592	0.011257	0.026	0.0318564
group_9287	0.073702	0.183581	0.257283	0.026	0.0318564
kdpE	0.048299	0.878467	0.926766	0.026	0.0318564
group_10413	0.019113	0.033908	0.014795	0.027	0.0330098
group_15534	0.011326	0	0.011326	0.027	0.0330098
group_2771	0.038612	0.074139	0.035527	0.027	0.0330098
yddM	0.019971	0.023663	0.003692	0.027	0.0330098
bin3	0.02892	0.045762	0.016842	0.028	0.0341767
group_14683	0.013617	0.024874	0.011257	0.028	0.0341767
group_3062	0.050296	0.055853	0.106149	0.028	0.0341767
group_10529	0.018554	0.029693	0.011139	0.029	0.035359
group_10603	0.014574	0.025831	0.011257	0.029	0.035359
groS_2	0.018649	0.029402	0.010753	0.03	0.0364992
group_6548	0.038148	0.073625	0.035477	0.03	0.0364992
group_70	0.03085	0.006857	0.037707	0.03	0.0364992
group_9619	0.033503	0.059774	0.093277	0.03	0.0364992
group_13809	0.008739	0	0.008739	0.031	0.0376142
group_14682	0.014335	0.025592	0.011257	0.031	0.0376142
group_5230	0.052256	0.098719	0.150975	0.031	0.0376142
group_7417	0.045282	0.074425	0.119707	0.031	0.0376142
yokD_1	0.018649	0.029402	0.010753	0.031	0.0376142
group_1106	0.031877	0.022659	0.054536	0.032	0.0388067
group_12737	0.047648	0.071982	0.11963	0.033	0.0399334
group_12738	0.047648	0.071982	0.11963	0.033	0.0399334
group_6138	0.027372	0.044081	0.016709	0.033	0.0399334
group_7735	0.051399	0.149344	0.097945	0.033	0.0399334
group_6584	0.052256	0.098719	0.150975	0.034	0.0411214
araB	0.034459	0.936047	0.970506	0.035	0.0423081
group_4715	0.074073	0.380357	0.306284	0.036	0.0434702
group_6355	0.038899	0.919343	0.958242	0.036	0.0434702
group_10602	0.014335	0.025592	0.011257	0.037	0.044606
group_4208	0.052256	0.098719	0.150975	0.037	0.044606
group_5259	0.0495300000000001	0.879886	0.929416	0.037	0.044606
group_12399	0.052256	0.098719	0.150975	0.039	0.0469167
group_4236	0.033211	0.063953	0.030742	0.039	0.0469167
group_7384	0.077208	0.466598	0.38939	0.039	0.0469167
group_8570	0.052256	0.098719	0.150975	0.039	0.0469167
group_6583	0.052256	0.098719	0.150975	0.04	0.048094
group_11800	0.051641	0.098719	0.15036	0.041	0.0491651
group_4977	0.013144	0.025113	0.011969	0.041	0.0491651
group_7124	0.060894	0.135593	0.196487	0.041	0.0491651
group_7400	0.023399	0.005204	0.028603	0.041	0.0491651
group_8568	0.052256	0.098719	0.150975	0.041	0.0491651
group_8567	0.052256	0.098719	0.150975	0.043	0.0515085
group_8571	0.051641	0.098719	0.15036	0.043	0.0515085
group_10523	0.018177	0.029693	0.011516	0.044	0.0525945
group_1082	0.041068	0.067736	0.108804	0.044	0.0525945
group_11795	0.052256	0.098719	0.150975	0.044	0.0525945
group_8569	0.052256	0.098719	0.150975	0.044	0.0525945
group_14684	0.013376	0.024874	0.011498	0.045	0.0537328
group_4659	0.059122	0.182409	0.241531	0.045	0.0537328
group_11798	0.052256	0.098719	0.150975	0.046	0.0548686
group_23959	0.039189	0.082296	0.043107	0.046	0.0548686
group_6582	0.052256	0.098719	0.150975	0.047	0.0560318
epsL	0.04415	0.118521	0.074371	0.048	0.057103
group_11796	0.052256	0.098719	0.150975	0.048	0.057103
group_11799	0.052256	0.098719	0.150975	0.048	0.057103
group_2346	0.068272	0.386608	0.318336	0.048	0.057103
group_24450	0.060229	0.227134	0.166905	0.049	0.0582004
group_3397	0.051029	0.098719	0.149748	0.049	0.0582004
group_4297	0.072279	0.367258	0.439537	0.049	0.0582004
group_4991	0.021824	0.007007	0.028831	0.052	0.0617312
sopA	0.0316070000000001	0.938511	0.970118	0.053	0.0628851
group_3729	0.071167	0.441057	0.36989	0.054	0.0640042
group_935	0.044204	0.151861	0.107657	0.054	0.0640042
group_10599	0.011948	0.023917	0.011969	0.055	0.0651552
group_10601	0.012666	0.024635	0.011969	0.056	0.0662701
group_3230	0.014961	0.001131	0.016092	0.056	0.0662701
group_12735	0.037991	0.081716	0.119707	0.057	0.0674181
group_1948	0.063667	0.295319	0.358986	0.058	0.0684929
group_2644	0.009484	0.020807	0.011323	0.058	0.0684929
group_626	0.065046	0.387093	0.322047	0.058	0.0684929
group_1098	0.036646	0.070061	0.033415	0.059	0.0696008
group_89	0.072247	0.57998	0.652227	0.059	0.0696008
group_14681	0.012666	0.024635	0.011969	0.06	0.0707064
group_2898	0.055677	0.160626	0.216303	0.06	0.0707064
group_3697	0.070942	0.434285	0.505227	0.061	0.0718473
group_257	0.025726	0.025836	0.051562	0.062	0.0729107
group_7323	0.0219	0.005278	0.027178	0.062	0.0729107
yfbR_2	0.012666	0.024635	0.011969	0.062	0.0729107
group_1005	0.010677	0	0.010677	0.063	0.0740094
group_3763	0.043966	0.075664	0.11963	0.063	0.0740094
group_14677	0.011709	0.023678	0.011969	0.065	0.0762396
group_275	0.065167	0.783135	0.717968	0.065	0.0762396
group_8258	0.037645	0.081716	0.119361	0.065	0.0762396
group_625	0.062886	0.617456	0.680342	0.067	0.0785445
dinI_2	0.066561	0.419884	0.486445	0.068	0.0795512
group_14678	0.012666	0.024635	0.011969	0.068	0.0795512
mkaC	0.066802	0.466598	0.399796	0.068	0.0795512
ycbX	0.049057	0.858079	0.907136	0.068	0.0795512
group_10600	0.012187	0.024156	0.011969	0.069	0.0806373
group_14679	0.012666	0.024635	0.011969	0.069	0.0806373
group_12661	0.067647	0.466598	0.398951	0.07	0.0816788
group_3241	0.028302	0.022782	0.051084	0.07	0.0816788
group_654	0.043613	0.081102	0.124715	0.07	0.0816788
group_12659	0.064285	0.473344	0.409059	0.071	0.0828027
group_10682	0.019921	0.007007	0.026928	0.073	0.0850911
group_7119	0.035839	0.076985	0.112824	0.074	0.0862121
groL_3	0.02186	0.009829	0.031689	0.075	0.0872868
group_2214	0.0358229999999999	0.906023	0.941846	0.075	0.0872868
dnaC_2	0.065368	0.405967	0.471335	0.077	0.0895219
group_2715	0.030568	0.072637	0.042069	0.077	0.0895219
group_11794	0.043691	0.098719	0.14241	0.078	0.0904977
group_1465	0.049844	0.801826	0.85167	0.078	0.0904977
group_2712	0.030419	0.927036	0.957455	0.078	0.0904977
group_5701	0.053414	0.160432	0.213846	0.078	0.0904977
group_13259	0.023636	0.041476	0.01784	0.079	0.0915165
group_198	0.023665	0.047257	0.023592	0.079	0.0915165
group_78	0.05353	0.159564	0.213094	0.079	0.0915165
leuO_1	0.0298400000000001	0.934877	0.964717	0.08	0.0926272
group_12311	0.057813	0.200298	0.258111	0.081	0.0936407
group_3727	0.057958	0.273511	0.331469	0.081	0.0936407
group_799	0.04197	0.059078	0.101048	0.081	0.0936407
group_1714	0.054014	0.804368	0.750354	0.082	0.0947481
group_9421	0.018631	0.006502	0.025133	0.085	0.0981641
group_14331	0.01186	0.017091	0.005231	0.086	0.0992172
group_745	0.020864	0.006095	0.026959	0.086	0.0992172
group_8983	0.044718	0.877747	0.833029	0.088	0.101473
dam_2	0.043691	0.098719	0.14241	0.089	0.102468
emrE_2	0.04135	0.076491	0.117841	0.089	0.102468
group_8295	0.020891	0.035446	0.014555	0.089	0.102468
group_8499	0.00726599999999999	0.992496	0.999762	0.093	0.10691
group_9418	0.020273	0.007085	0.027358	0.093	0.10691
hisH_2	0.012123	1.3e-05	0.012136	0.093	0.10691
group_4505	0.0106540000000001	0.987988	0.998642	0.096	0.110302
group_3662	0.024277	0.058779	0.034502	0.097	0.111394
group_1949	0.052414	0.700002	0.647588	0.099	0.113633
group_5714	0.051867	0.211638	0.263505	0.1	0.114664
group_8565	0.038194	0.098719	0.136913	0.1	0.114664
group_12413	0.018631	0.006502	0.025133	0.102	0.116898
group_9413	0.033655	0.0523	0.085955	0.103	0.117984
group_4671	0.047745	0.804273	0.852018	0.104	0.119008
group_7223	0.0627329999999999	0.54959	0.612323	0.104	0.119008
group_8771	0.057354	0.366374	0.30902	0.105	0.120091
group_4964	0.010993	0.016224	0.005231	0.106	0.121112
group_8573	0.041663	0.098719	0.140382	0.106	0.121112
group_12732	0.03309	0.083387	0.116477	0.107	0.122069
group_4736	0.016115	0.006095	0.02221	0.107	0.122069
mkaB	0.056438	0.473344	0.416906	0.107	0.122069
group_2965	0.026654	0.022624	0.049278	0.108	0.123147
group_6356	0.028804	0.073826	0.045022	0.116	0.132202
apxIB	0.055443	0.633616	0.689059	0.119	0.135553
group_1969	0.023082	0.011226	0.034308	0.121	0.137761
group_2408	0.018045	0.005045	0.02309	0.123	0.139968
ccmH	0.034548	0.163272	0.128724	0.125	0.1421
intA_4	0.033313	0.888764	0.922077	0.125	0.1421
araC	0.0288820000000001	0.931483	0.960365	0.132	0.149906
group_8566	0.038194	0.098719	0.136913	0.132	0.149906
group_4191	0.020569	0.04144	0.020871	0.133	0.15089
group_98	0.033002	0.045243	0.078245	0.133	0.15089
group_16121	0.006908	0.007783	0.000875	0.139	0.157617
smpB	0.0306280000000001	0.919136	0.949764	0.14	0.158671
group_11793	0.034831	0.098719	0.13355	0.142	0.160857
group_1666	0.022483	0.055648	0.033165	0.143	0.161908
group_4311	0.052777	0.686545	0.633768	0.146	0.165139
group_4603	0.037076	0.141921	0.104845	0.146	0.165139
hxpA	0.0257850000000001	0.937325	0.96311	0.149	0.168448
group_3013	0.045355	0.225182	0.270537	0.152	0.171753
group_4487	0.028961	0.916243	0.945204	0.163	0.18409
group_11720	0.047944	0.356964	0.30902	0.169	0.190675
group_7383	0.049842	0.466598	0.416756	0.169	0.190675
group_922	0.019428	0.010507	0.029935	0.17	0.191708
arcA_1	0.021027	0.949897	0.970924	0.172	0.193769
group_7122	0.051858	0.484651	0.536509	0.172	0.193769
[truncated: 253 more rows]
