# Supplementary material for: GWAS and Machine Learning Screening of Genomic Determinants Underlying Host Adaptation in Swine and Chicken Salmonella Typhimurium Isolates
Source: Microorganisms. 2026 Jan 27;14(2):293. doi: 10.3390/microorganisms14020293 (PMC12943566; doi:10.3390/microorganisms14020293)
Supplement: Supplementary file 1 [file microorganisms-14-00293-s001.zip › Table S6. List of snps identified by Scoary as significantly associated with host source.xlsx]

## Sheet: Sheet1
snp	dif	chicken	swine	Pvalue	Padjusted
pos_57550	0.139707	0.029369	0.169076	0	0
pos_274610	0.138829	0.452152	0.313323	0	0
pos_350449	0.138829	0.452152	0.313323	0	0
pos_406323	0.138829	0.452152	0.313323	0	0
pos_652920	0.138829	0.452152	0.313323	0	0
pos_691726	0.022807	0	0.022807	0	0
pos_698800	0.007218	0.007218	0	0	0
pos_811670	0.138829	0.452152	0.313323	0	0
pos_839998	0.022807	0	0.022807	0	0
pos_895788	0.138829	0.452152	0.313323	0	0
pos_898397	0.138829	0.452152	0.313323	0	0
pos_1037991	0.138829	0.452152	0.313323	0	0
pos_1044685	0.138829	0.452152	0.313323	0	0
pos_1203867	0.138829	0.452152	0.313323	0	0
pos_1228299	0.023824	0.000273	0.024097	0	0
pos_1257936	0.138829	0.452152	0.313323	0	0
pos_1334964	0.0583939999999999	0.941477	0.999871	0	0
pos_1335085	0.070407	0.929593	1	0	0
pos_1335095	0.070407	0.929593	1	0	0
pos_1335127	0.070407	0.929593	1	0	0
pos_1336012	0.058856	0.941144	1	0	0
pos_1336823	0.059188	0.940812	1	0	0
pos_1336891	0.059188	0.940812	1	0	0
pos_1337835	0.0585059999999999	0.941477	0.999983	0	0
pos_1349164	0.028782	0.029189	0.000407	0	0
pos_1391664	0.034568	0.965432	1	0	0
pos_1415337	0.138829	0.452152	0.313323	0	0
pos_1468371	0.0342249999999999	0.963901	0.998126	0	0
pos_1505725	0.138829	0.452152	0.313323	0	0
pos_1507160	0.138829	0.452152	0.313323	0	0
pos_1533725	0.138829	0.452152	0.313323	0	0
pos_1619920	0.016632	0.983368	1	0	0
pos_1619964	0.016632	0.983368	1	0	0
pos_1620022	0.0165029999999999	0.983368	0.999871	0	0
pos_1620115	0.0136109999999999	0.98626	0.999871	0	0
pos_1620131	0.0136109999999999	0.98626	0.999871	0	0
pos_1620168	0.01374	0.98626	1	0	0
pos_1620169	0.01374	0.98626	1	0	0
pos_1620191	0.01374	0.98626	1	0	0
pos_1620283	0.01374	0.98626	1	0	0
pos_1679627	0.200751	0.20129	0.000539	0	0
pos_1684608	0.138829	0.452152	0.313323	0	0
pos_1686782	0.036441	0.036458	1.7e-05	0	0
pos_1711315	0.138829	0.452152	0.313323	0	0
pos_1727996	0.203978	0.251888	0.04791	0	0
pos_1764529	0.138183	0.451506	0.313323	0	0
pos_1781640	0.138829	0.452152	0.313323	0	0
pos_1791912	0.138829	0.452152	0.313323	0	0
pos_1816487	0.138829	0.452152	0.313323	0	0
pos_1835447	0.143965	0.069481	0.213446	0	0
pos_1938613	0.114153	0.058695	0.172848	0	0
pos_1990235	0.139707	0.029369	0.169076	0	0
pos_2025145	0.138829	0.452152	0.313323	0	0
pos_2097681	0.138167	0.074949	0.213116	0	0
pos_2211845	0.138829	0.452152	0.313323	0	0
pos_2227328	0.138829	0.452152	0.313323	0	0
pos_2319354	0.01374	0.98626	1	0	0
pos_2359408	0.137283	0.952405	0.815122	0	0
pos_2369701	0.138829	0.452152	0.313323	0	0
pos_2451436	0.020931	0.021326	0.000395	0	0
pos_2511253	0.138183	0.451506	0.313323	0	0
pos_2516519	0.035704	0.963901	0.999605	0	0
pos_2516547	0.0248389999999999	0.974766	0.999605	0	0
pos_2516622	0.035704	0.963901	0.999605	0	0
pos_2517078	0.035704	0.963901	0.999605	0	0
pos_2519734	0.029285	0.969433	0.998718	0	0
pos_2520017	0.034817	0.963901	0.998718	0	0
pos_2520497	0.035288	0.963901	0.999189	0	0
pos_2520918	0.034211	0.963901	0.998112	0	0
pos_2521440	0.035704	0.963901	0.999605	0	0
pos_2521506	0.035704	0.963901	0.999605	0	0
pos_2521530	0.0248389999999999	0.974766	0.999605	0	0
pos_2521584	0.035704	0.963901	0.999605	0	0
pos_2521620	0.035704	0.963901	0.999605	0	0
pos_2522063	0.0396829999999999	0.959922	0.999605	0	0
pos_2522107	0.0396829999999999	0.959922	0.999605	0	0
pos_2522275	0.03343	0.963901	0.997331	0	0
pos_2522333	0.035704	0.963901	0.999605	0	0
pos_2522918	0.035704	0.963901	0.999605	0	0
pos_2522926	0.035704	0.963901	0.999605	0	0
pos_2523040	0.035704	0.963901	0.999605	0	0
pos_2523142	0.035704	0.963901	0.999605	0	0
pos_2523486	0.035704	0.963901	0.999605	0	0
pos_2524279	0.035704	0.963901	0.999605	0	0
pos_2524300	0.035704	0.963901	0.999605	0	0
pos_2524522	0.0248389999999999	0.974766	0.999605	0	0
pos_2524687	0.035704	0.963901	0.999605	0	0
pos_2524729	0.035704	0.963901	0.999605	0	0
pos_2524738	0.035704	0.963901	0.999605	0	0
pos_2524810	0.035704	0.963901	0.999605	0	0
pos_2525670	0.035704	0.963901	0.999605	0	0
pos_2526749	0.035704	0.963901	0.999605	0	0
pos_2526848	0.035704	0.963901	0.999605	0	0
pos_2526860	0.035704	0.963901	0.999605	0	0
pos_2527003	0.035704	0.963901	0.999605	0	0
pos_2527022	0.035704	0.963901	0.999605	0	0
pos_2527028	0.035704	0.963901	0.999605	0	0
pos_2527037	0.035704	0.963901	0.999605	0	0
pos_2527043	0.0248389999999999	0.974766	0.999605	0	0
pos_2527060	0.0248389999999999	0.974766	0.999605	0	0
pos_2527102	0.035704	0.963901	0.999605	0	0
pos_2527490	0.035704	0.963901	0.999605	0	0
pos_2527529	0.035704	0.963901	0.999605	0	0
pos_2527534	0.0248389999999999	0.974766	0.999605	0	0
pos_2527535	0.035704	0.963901	0.999605	0	0
pos_2527603	0.035704	0.963901	0.999605	0	0
pos_2527784	0.035704	0.963901	0.999605	0	0
pos_2528159	0.035704	0.963901	0.999605	0	0
pos_2528246	0.035704	0.963901	0.999605	0	0
pos_2528342	0.035704	0.963901	0.999605	0	0
pos_2528455	0.035704	0.963901	0.999605	0	0
pos_2528468	0.035704	0.963901	0.999605	0	0
pos_2559605	0.138829	0.452152	0.313323	0	0
pos_2611330	0.138829	0.452152	0.313323	0	0
pos_2629307	0.036441	0.036458	1.7e-05	0	0
pos_2923039	0.151911	0.452152	0.300241	0	0
pos_2972759	0.138829	0.452152	0.313323	0	0
pos_3055957	0.187154	0.085586	0.27274	0	0
pos_3058215	0.138829	0.452152	0.313323	0	0
pos_3064150	0.138829	0.452152	0.313323	0	0
pos_3073541	0.138829	0.452152	0.313323	0	0
pos_3156665	0.0155	0.9845	1	0	0
pos_3185921	0.011229	0.988771	1	0	0
pos_3185997	0.012784	0.987216	1	0	0
pos_3270985	0.138829	0.452152	0.313323	0	0
pos_3291228	0.138829	0.452152	0.313323	0	0
pos_3337821	0.040028	0.959972	1	0	0
pos_3505517	0.138829	0.452152	0.313323	0	0
pos_3509976	0.138829	0.452152	0.313323	0	0
pos_3616423	0.012012	0.987988	1	0	0
pos_3617242	0.006306	0	0.006306	0	0
pos_3620234	0.138829	0.452152	0.313323	0	0
pos_3738123	0.138829	0.452152	0.313323	0	0
pos_3754674	0.043333	0.956272	0.999605	0	0
pos_3789097	0.143965	0.069481	0.213446	0	0
pos_3934039	0.138829	0.452152	0.313323	0	0
pos_3990507	0.138829	0.452152	0.313323	0	0
pos_4207854	0.138829	0.452152	0.313323	0	0
pos_4217245	0.138829	0.452152	0.313323	0	0
pos_4369451	0.127659	0	0.127659	0	0
pos_4442766	0.138829	0.452152	0.313323	0	0
pos_4525949	0.138829	0.452152	0.313323	0	0
pos_4528924	0.012784	0.012784	0	0	0
pos_4538276	0.138183	0.451506	0.313323	0	0
pos_4555903	0.138829	0.452152	0.313323	0	0
pos_4567943	0.138829	0.452152	0.313323	0	0
pos_4587661	0.035704	0.036099	0.000395	0	0
pos_4597479	0.034568	0.034568	0	0	0
pos_4753199	0.028782	0.971218	1	0	0
pos_4754184	0.028782	0.971218	1	0	0
pos_4754214	0.028782	0.971218	1	0	0
pos_4754406	0.028782	0.971218	1	0	0
pos_4754593	0.028782	0.971218	1	0	0
pos_4754758	0.028782	0.971218	1	0	0
pos_4813825	0.138829	0.452152	0.313323	0	0
pos_4814139	0.15439	0.029369	0.183759	0	0
pos_4817662	0.138829	0.452152	0.313323	0	0
pos_4824409	0.149391	0.514076	0.663467	0	0
pos_4836717	0.020035	0.020035	0	0	0
pos_4852005	0.139109	0.029369	0.168478	0	0
pos_383623	0.136261	0.449584	0.313323	0.001	0.001
pos_1588492	0.138829	0.452152	0.313323	0.001	0.001
pos_2285685	0.138829	0.452152	0.313323	0.001	0.001
pos_2500553	0.138829	0.452152	0.313323	0.001	0.001
pos_2617572	0.138829	0.452152	0.313323	0.001	0.001
pos_3213542	0.138829	0.452152	0.313323	0.001	0.001
pos_3663218	0.034084	0.999629	0.965545	0.001	0.001
pos_3715131	0.066918	0.01025	0.077168	0.001	0.001
pos_4165773	0.138829	0.452152	0.313323	0.001	0.001
pos_4166418	0.138829	0.452152	0.313323	0.001	0.001
pos_4181553	0.138829	0.452152	0.313323	0.001	0.001
pos_4573168	0.138829	0.452152	0.313323	0.001	0.001
pos_4599243	0.0387	0.054554	0.015854	0.001	0.001
pos_4627395	0.138183	0.451506	0.313323	0.001	0.001
