# Supplementary material for: GWAS and Machine Learning Screening of Genomic Determinants Underlying Host Adaptation in Swine and Chicken Salmonella Typhimurium Isolates
Source: Microorganisms. 2026 Jan 27;14(2):293. doi: 10.3390/microorganisms14020293 (PMC12943566; doi:10.3390/microorganisms14020293)
Supplement: Supplementary file 1 [file microorganisms-14-00293-s001.zip › Table S7. List of indels identified by Scoary as significantly associated with host source.xlsx]

## Sheet: Sheet1
indel	dif	chicken	swine	Pvalue	Padjusted
NC_003197__DEL__1009976__ATCGCCGTATACGTCG__A	0.049637	0.058695	0.009058	0	0
NC_003197__DEL__1039818__TCAGCAGCCG__T	0.150591	0.183931	0.03334	0	0
NC_003197__DEL__106241__GGCT__G	0.030311	0.030549	0.000238	0	0
NC_003197__DEL__1096261__AT__A	0.143635	0.069481	0.213116	0	0
NC_003197__DEL__1133652__CG__C	0.023929	0.023929	0	0	0
NC_003197__DEL__1142432__TA__T	0.019775	0.019775	0	0	0
NC_003197__DEL__1232989__AG__A	0.057919	0.056968	0.114887	0	0
NC_003197__DEL__1247899__GC__G	0.00786	0	0.00786	0	0
NC_003197__DEL__1326136__GA__G	0.019775	0.019775	0	0	0
NC_003197__DEL__1327694__TA__T	0.03941	0.040487	0.001077	0	0
NC_003197__DEL__1351686__CT__C	0.033482	0.033499	1.7e-05	0	0
NC_003197__DEL__1371635__CG__C	0.119399	0	0.119399	0	0
NC_003197__DEL__1391663__GTGGTCCGATCC__G	0.023929	0.023929	0	0	0
NC_003197__DEL__1426573__AC__A	0.031425	0.03182	0.000395	0	0
NC_003197__DEL__1430802__AGAAC__A	0.139707	0.029369	0.169076	0	0
NC_003197__DEL__1442125__TA__T	0.033482	0.033499	1.7e-05	0	0
NC_003197__DEL__1444672__GA__G	0.024839	0.025234	0.000395	0	0
NC_003197__DEL__1496693__AG__A	0.031998	0.031998	0	0	0
NC_003197__DEL__1535759__TAA__T	0.138829	0.452152	0.313323	0	0
NC_003197__DEL__1593974__GT__G	0.16908	0.994419	0.825339	0	0
NC_003197__DEL__1598281__CA__C	0.023929	0.023929	0	0	0
NC_003197__DEL__1599208__GGCA__G	0.062462	0.003742	0.066204	0	0
NC_003197__DEL__1658402__GA__G	0.31206	0.379877	0.067817	0	0
NC_003197__DEL__1668250__AT__A	0.046004	0.001206	0.04721	0	0
NC_003197__DEL__1789147__ACG__A	0.16286	0.982233	0.819373	0	0
NC_003197__DEL__1790455__AC__A	0.030549	0.030549	0	0	0
NC_003197__DEL__184611__GTGATGATC__G	0.31206	0.379877	0.067817	0	0
NC_003197__DEL__1872436__CA__C	0.0074	0	0.0074	0	0
NC_003197__DEL__1905493__TC__T	0.006365	0.006365	0	0	0
NC_003197__DEL__1991248__CT__C	0.31206	0.379877	0.067817	0	0
NC_003197__DEL__2034851__CT__C	0.017274	0.017274	0	0	0
NC_003197__DEL__2034980__TA__T	0.042767	0.043642	0.000875	0	0
NC_003197__DEL__2035231__GT__G	0.023929	0.023929	0	0	0
NC_003197__DEL__209195__AT__A	0.137931	0.958232	0.820301	0	0
NC_003197__DEL__2149556__CT__C	0.052807	0.053859	0.001052	0	0
NC_003197__DEL__2211624__GC__G	0.012481	0.01302	0.000539	0	0
NC_003197__DEL__2298568__CA__C	0.31206	0.379877	0.067817	0	0
NC_003197__DEL__234056__CATCGCGCCCG__C	0.203978	0.251888	0.04791	0	0
NC_003197__DEL__2388043__GT__G	0.013094	0.013094	0	0	0
NC_003197__DEL__244792__TAACGGCGGC__T	0.023929	0.023929	0	0	0
NC_003197__DEL__2514154__AT__A	0.03555	0.03555	0	0	0
NC_003197__DEL__2533950__GC__G	0.143965	0.069481	0.213446	0	0
NC_003197__DEL__2535417__GC__G	0.023929	0.023929	0	0	0
NC_003197__DEL__2551229__AT__A	0.023929	0.023929	0	0	0
NC_003197__DEL__2635902__CA__C	0.31206	0.379877	0.067817	0	0
NC_003197__DEL__2657786__TTTTGCGTCGCCGCCGCCGTTGGCGCTGGCG__T	0.066918	0.01025	0.077168	0	0
NC_003197__DEL__2673259__TCTGGCGGGCGGA__T	0.058111	0	0.058111	0	0
NC_003197__DEL__282139__GGTAT__G	0.127659	1	0.872341	0	0
NC_003197__DEL__2892588__TA__T	0.134102	0.034974	0.169076	0	0
NC_003197__DEL__2893999__TCCA__T	0.03555	0.03555	0	0	0
NC_003197__DEL__2954036__CA__C	0.013094	0.013094	0	0	0
NC_003197__DEL__2968641__CA__C	0.067498	0	0.067498	0	0
NC_003197__DEL__3009939__CT__C	0.066697	0.01025	0.076947	0	0
NC_003197__DEL__3010014__GT__G	0.065516	0.085855	0.020339	0	0
NC_003197__DEL__3025724__TCGGCTATTATCAATCGTCTTC__T	0.023547	0.023547	0	0	0
NC_003197__DEL__3053348__TA__T	0.012012	0.012012	0	0	0
NC_003197__DEL__3067473__TTTGCGGCGCTTG__T	0.012481	0.01302	0.000539	0	0
NC_003197__DEL__3084022__GA__G	0.132935	0.098462	0.231397	0	0
NC_003197__DEL__3127712__AGCTATCTGAT__A	0.022262	0.022262	0	0	0
NC_003197__DEL__314641__ACGCTGGCGCAACAGG__A	0.31206	0.379877	0.067817	0	0
NC_003197__DEL__3165617__TGA__T	0.023929	0.023929	0	0	0
NC_003197__DEL__3172569__GCGAT__G	0.04977	0.061079	0.011309	0	0
NC_003197__DEL__3184548__TCACGAC__T	0.112613	0.146463	0.03385	0	0
NC_003197__DEL__318692__AT__A	0.016106	0.016106	0	0	0
NC_003197__DEL__319080__AGGAATACGTGGT__A	0.067271	0.009676	0.076947	0	0
NC_003197__DEL__3195043__TA__T	0.004665	0	0.004665	0	0
NC_003197__DEL__3245162__CG__C	0.005782	0.005782	0	0	0
NC_003197__DEL__3246680__TTGCGATGTCTGCGATGTC__T	0.29927	0.400132	0.100862	0	0
NC_003197__DEL__324991__CGCTGCACGCCGCCTGCGCGCAGGA__C	0.132935	0.098462	0.231397	0	0
NC_003197__DEL__3275100__CA__C	0.004736	0.004736	0	0	0
NC_003197__DEL__328274__TG__T	0.006465	0	0.006465	0	0
NC_003197__DEL__3289370__GA__G	0.013094	0.013094	0	0	0
NC_003197__DEL__3355835__TG__T	0.058111	0	0.058111	0	0
NC_003197__DEL__3392256__GT__G	0.092498	0.032229	0.124727	0	0
NC_003197__DEL__3392256__GTT__G	0.037364	0.037364	0	0	0
NC_003197__DEL__3398918__TA__T	0.023929	0.023929	0	0	0
NC_003197__DEL__3438383__CG__C	0.019775	0.019775	0	0	0
NC_003197__DEL__3524770__CCCA__C	0.019775	0.019775	0	0	0
NC_003197__DEL__360905__TG__T	0.003988	0.003988	0	0	0
NC_003197__DEL__3655416__ATCAGCG__A	0.013094	0.013094	0	0	0
NC_003197__DEL__3679619__CA__C	0.012481	0.01302	0.000539	0	0
NC_003197__DEL__3682590__AT__A	0.016009	0	0.016009	0	0
NC_003197__DEL__3715412__CA__C	0.156334	0.469657	0.313323	0	0
NC_003197__DEL__3823699__TACATTCTCAA__T	0.31206	0.379877	0.067817	0	0
NC_003197__DEL__3893909__CG__C	0.036441	0.036458	1.7e-05	0	0
NC_003197__DEL__3922538__TTAC__T	0.023929	0.023929	0	0	0
NC_003197__DEL__3977570__CT__C	0.036441	0.036458	1.7e-05	0	0
NC_003197__DEL__3986143__TA__T	0.115745	0.118716	0.002971	0	0
NC_003197__DEL__4050951__TGAA__T	0.115745	0.118716	0.002971	0	0
NC_003197__DEL__4098737__TCAGC__T	0.105684	0.107836	0.002152	0	0
NC_003197__DEL__4259100__AT__A	0.038617	0.038855	0.000238	0	0
NC_003197__DEL__4375117__AT__A	0.005057	0.005057	0	0	0
NC_003197__DEL__4400751__TTCTCACCTTGAAC__T	0.006365	0.006365	0	0	0
NC_003197__DEL__4429901__GT__G	0.143965	0.069481	0.213446	0	0
NC_003197__DEL__450718__CT__C	0.082378	0.089646	0.007268	0	0
NC_003197__DEL__456364__CG__C	0.019775	0.019775	0	0	0
NC_003197__DEL__4596148__GT__G	0.210772	0.281402	0.07063	0	0
NC_003197__DEL__4608047__CCGG__C	0.023929	0.023929	0	0	0
NC_003197__DEL__4665707__CA__C	0.011757	0.011757	0	0	0
NC_003197__DEL__4665806__AG__A	0.028782	0.029189	0.000407	0	0
NC_003197__DEL__4674521__GT__G	0.019775	0.019775	0	0	0
NC_003197__DEL__4704954__AC__A	0.105695	0.105695	0	0	0
NC_003197__DEL__4708764__ACGC__A	0.046192	0.047067	0.000875	0	0
NC_003197__DEL__4709329__CCATAACGTCTCCT__C	0.004966	0.004966	0	0	0
NC_003197__DEL__4709482__CCCA__C	0.031425	0.03182	0.000395	0	0
NC_003197__DEL__4724564__TCGTAGGCCTGATGGCGCTGCGCTTATCAGGCCTACCATGACC__T	0.149515	0.151714	0.002199	0	0
NC_003197__DEL__4778395__AT__A	0.066477	0.01025	0.076727	0	0
NC_003197__DEL__4790866__TG__T	0.060629	0	0.060629	0	0
NC_003197__DEL__4793565__TG__T	0.008057	0.008057	0	0	0
NC_003197__DEL__4829066__GGAAGGTAA__G	0.023929	0.023929	0	0	0
NC_003197__DEL__4830371__AT__A	0.054097	0	0.054097	0	0
NC_003197__DEL__4832218__GCGC__G	0.038617	0.038855	0.000238	0	0
NC_003197__DEL__4837146__TAAGCGC__T	0.15439	0.029369	0.183759	0	0
NC_003197__DEL__4857406__GA__G	0.029189	0.029189	0	0	0
NC_003197__DEL__516427__GCT__G	0.060629	0	0.060629	0	0
NC_003197__DEL__537748__GCGAT__G	0.054132	0.054132	0	0	0
NC_003197__DEL__560483__AT__A	0.055059	0.001206	0.056265	0	0
NC_003197__DEL__628547__GT__G	0.023375	0	0.023375	0	0
NC_003197__DEL__694082__GTGGGGCTTATGACC__G	0.004966	0.004966	0	0	0
NC_003197__DEL__695943__CA__C	0.044108	0	0.044108	0	0
NC_003197__DEL__784012__CA__C	0.005782	0.005782	0	0	0
NC_003197__DEL__784876__AT__A	0.003988	0.003988	0	0	0
NC_003197__DEL__788178__TA__T	0.024839	0.025234	0.000395	0	0
NC_003197__DEL__789062__CTTTTTT__C	0.029467	0	0.029467	0	0
NC_003197__DEL__790617__GA__G	0.023026	0.023026	0	0	0
NC_003197__DEL__801467__GA__G	0.143965	0.069481	0.213446	0	0
NC_003197__DEL__814979__TGAAGAAGCGGCAAAACTGGCGCAACAGCAGCAGCAACAGGCC__T	0.005228	0.005228	0	0	0
NC_003197__DEL__935729__GC__G	0.037401	0.038855	0.001454	0	0
NC_003197__INS__1133652__C__CG	0.138811	0.029369	0.16818	0	0
NC_003197__INS__1135184__C__CG	0.171624	0.889652	0.718028	0	0
NC_003197__INS__1225995__A__AT	0.130147	1	0.869853	0	0
NC_003197__INS__1232989__A__AGGGG	0.014469	0.014469	0	0	0
NC_003197__INS__1330651__A__AG	0.040302	0.04184	0.001538	0	0
NC_003197__INS__1392540__G__GCGCT	0.023929	0.023929	0	0	0
NC_003197__INS__1433392__C__CAGT	0.13792	0.029369	0.167289	0	0
NC_003197__INS__1444822__T__TA	0.011883	0.012012	0.000129	0	0
NC_003197__INS__1464050__A__AT	0.013094	0.013094	0	0	0
NC_003197__INS__1475188__A__AT	0.104732	0.065126	0.169858	0	0
NC_003197__INS__1475573__G__GTCATCACGGCGGGAA	0.143965	0.069481	0.213446	0	0
NC_003197__INS__1502183__T__TA	0.195218	0.195757	0.000539	0	0
NC_003197__INS__157920__G__GT	0.250445	0.976878	0.726433	0	0
NC_003197__INS__1599208__G__GGCA	0.037773	0.038584	0.000811	0	0
NC_003197__INS__1629625__A__AT	0.012012	0.012012	0	0	0
NC_003197__INS__1764435__G__GA	0.31206	0.379877	0.067817	0	0
NC_003197__INS__1766785__A__AACAGACCG	0.038617	0.038855	0.000238	0	0
NC_003197__INS__1789774__G__GA	0.150563	0.97326	0.822697	0	0
NC_003197__INS__1847729__A__AT	0.037401	0.038855	0.001454	0	0
NC_003197__INS__1913274__C__CGTATTCTGG	0.006306	0	0.006306	0	0
NC_003197__INS__1953739__C__CA	0.003988	0.003988	0	0	0
NC_003197__INS__2025845__T__TC	0.305398	0.372841	0.067443	0	0
NC_003197__INS__2034980__T__TA	0.010089	0.010106	1.7e-05	0	0
NC_003197__INS__2294311__G__GA	0.030311	0.030549	0.000238	0	0
NC_003197__INS__2388050__C__CT	0.013094	0.013094	0	0	0
NC_003197__INS__2441811__G__GA	0.063879	0.072372	0.008493	0	0
NC_003197__INS__248221__A__AG	0.0387	0.054554	0.015854	0	0
NC_003197__INS__2591747__C__CG	0.038617	0.038855	0.000238	0	0
NC_003197__INS__2665014__T__TGCGCATCCAGCGCATCCA	0.012012	0.012012	0	0	0
NC_003197__INS__2759111__T__TTGGTTG	0.114689	0	0.114689	0	0
NC_003197__INS__2879210__C__CCGCAGGCGCAGG	0.005987	0	0.005987	0	0
NC_003197__INS__2888235__C__CAA	0.01677	0.01677	0	0	0
NC_003197__INS__2906554__A__AGCCGCGATTT	0.149083	0.175647	0.026564	0	0
NC_003197__INS__2906554__A__AGCCGCGATTTGCCGCGATTT	0.082721	0.085634	0.002913	0	0
NC_003197__INS__3072145__G__GA	0.069744	0	0.069744	0	0
NC_003197__INS__3178643__G__GGGTAT	0.038735	0	0.038735	0	0
NC_003197__INS__3217001__C__CA	0.007708	0	0.007708	0	0
NC_003197__INS__3246680__T__TTGCGATGTC	0.108013	0	0.108013	0	0
NC_003197__INS__3326443__G__GA	0.261973	0.964914	0.702941	0	0
NC_003197__INS__3355397__G__GA	0.163081	0.979836	0.816755	0	0
NC_003197__INS__3412768__A__AT	0.007218	0.007218	0	0	0
NC_003197__INS__3471821__A__AG	0.130147	1	0.869853	0	0
NC_003197__INS__355184__C__CAAAAGCGTGAGGCGTT	0.023929	0.023929	0	0	0
NC_003197__INS__3628962__A__AAAT	0.151813	0.980314	0.828501	0	0
NC_003197__INS__3715412__C__CA	0.143791	0.038733	0.182524	0	0
NC_003197__INS__3749025__A__ACGACGC	0.007504	0.007504	0	0	0
NC_003197__INS__3762709__A__ACCG	0.112139	0.928888	0.816749	0	0
NC_003197__INS__3805069__G__GA	0.019775	0.019775	0	0	0
NC_003197__INS__381696__G__GCTATCA	0.273694	0.327316	0.053622	0	0
NC_003197__INS__3848382__G__GC	0.016009	0	0.016009	0	0
NC_003197__INS__386563__C__CT	0.130369	0.99759	0.867221	0	0
NC_003197__INS__3880293__T__TC	0.056321	0.07666	0.020339	0	0
NC_003197__INS__390078__A__AT	0.125154	0.977176	0.852022	0	0
NC_003197__INS__3919106__A__AT	0.200971	0.248881	0.04791	0	0
NC_003197__INS__3998713__G__GC	0.033482	0.033499	1.7e-05	0	0
NC_003197__INS__4282293__A__AT	0.098407	0.125687	0.02728	0	0
NC_003197__INS__4322891__G__GCCAGC	0.014168	0.014168	0	0	0
NC_003197__INS__4415970__T__TG	0.006465	0	0.006465	0	0
NC_003197__INS__4418288__A__AT	0.041194	0.042603	0.001409	0	0
NC_003197__INS__4565389__G__GC	0.130256	0.979836	0.84958	0	0
NC_003197__INS__4597193__T__TC	0.050341	0.058695	0.008354	0	0
NC_003197__INS__4654619__T__TA	0.111605	0.113638	0.002033	0	0
NC_003197__INS__4756269__A__AT	0.023929	0.023929	0	0	0
NC_003197__INS__4792128__A__AT	0.026712	0.02695	0.000238	0	0
NC_003197__INS__4807497__C__CCGCG	0.023534	0.023929	0.000395	0	0
NC_003197__INS__4827760__T__TGCCAGTAC	0.139984	0.006052	0.146036	0	0
NC_003197__INS__488343__G__GGCAATGCA	0.023929	0.023929	0	0	0
NC_003197__INS__498532__A__AT	0.185954	0.186493	0.000539	0	0
NC_003197__INS__557228__A__AT	0.135583	0.04073	0.176313	0	0
NC_003197__INS__649623__G__GA	0.259959	0.260761	0.000802	0	0
NC_003197__INS__720482__T__TG	0.31206	0.379877	0.067817	0	0
NC_003197__INS__766232__G__GT	0.097231	0.021284	0.118515	0	0
NC_003197__INS__774273__C__CT	0.023929	0.023929	0	0	0
NC_003197__INS__786081__A__AG	0.164307	0.164846	0.000539	0	0
NC_003197__INS__830506__A__AG	0.157032	0.608165	0.451133	0	0
NC_003197__INS__855765__G__GC	0.138391	1	0.861609	0	0
NC_003197__INS__875697__C__CA	0.126304	0.438483	0.312179	0	0
NC_003197__INS__926097__T__TG	0.037126	0.037364	0.000238	0	0
NC_003197__INS__946288__C__CGCCT	0.022627	0.022627	0	0	0
NC_003197__DEL__1370853__AT__A	0.0387	0.054554	0.015854	0.001	0.00140359
NC_003197__DEL__1591624__CG__C	0.00432	0	0.00432	0.001	0.00140359
NC_003197__DEL__1691506__GA__G	0.017982	0	0.017982	0.001	0.00140359
NC_003197__DEL__1708559__AT__A	0.003988	0.003988	0	0.001	0.00140359
NC_003197__DEL__1712683__CCAGCG__C	0.01212	0.01212	0	0.001	0.00140359
NC_003197__DEL__2587080__CT__C	0.007353	0.007353	0	0.001	0.00140359
NC_003197__DEL__3065454__TA__T	0.005336	0	0.005336	0.001	0.00140359
NC_003197__DEL__3066379__CGTTATCACTGG__C	0.003988	0.003988	0	0.001	0.00140359
NC_003197__DEL__3184548__TCACGACCACGACCACGAC__T	0.052555	0.084136	0.031581	0.001	0.00140359
NC_003197__DEL__3293862__ATT__A	0.0387	0.054554	0.015854	0.001	0.00140359
NC_003197__DEL__3981211__GAATA__G	0.003988	0.003988	0	0.001	0.00140359
NC_003197__DEL__4250201__GA__G	0.113093	0.425717	0.312624	0.001	0.00140359
NC_003197__DEL__4561970__TA__T	0.11496	0.038733	0.153693	0.001	0.00140359
NC_003197__DEL__616168__CT__C	0.013461	0.013461	0	0.001	0.00140359
NC_003197__INS__1232989__A__AGGG	0.017737	0.017737	0	0.001	0.00140359
NC_003197__INS__827168__C__CT	0.017982	0	0.017982	0.001	0.00140359
NC_003197__DEL__1422692__GA__G	0.010909	0.010909	0	0.002	0.00269828
NC_003197__DEL__2332008__TTTGATGTAG__T	0.064707	0.011362	0.076069	0.002	0.00269828
NC_003197__DEL__2419668__AT__A	0.0387	0.054554	0.015854	0.002	0.00269828
NC_003197__DEL__2807570__TTGACAAAAAG__T	0.005057	0.005057	0	0.002	0.00269828
NC_003197__DEL__307157__TGCGGCGGGC__T	0.006537	0.006537	0	0.002	0.00269828
NC_003197__INS__1223983__T__TC	0.008939	0.008939	0	0.002	0.00269828
NC_003197__INS__1309690__G__GA	0.005057	0.005057	0	0.002	0.00269828
NC_003197__INS__2821071__C__CG	0.033702	0.038584	0.004882	0.002	0.00269828
NC_003197__INS__2878068__C__CT	0.01212	0.01212	0	0.002	0.00269828
NC_003197__DEL__1598419__CG__C	0.006537	0.006537	0	0.003	0.00396203
NC_003197__DEL__1952884__GT__G	0.116889	0.429513	0.312624	0.003	0.00396203
NC_003197__DEL__2222457__CA__C	0.005057	0.005057	0	0.003	0.00396203
NC_003197__DEL__3004555__GC__G	0.005057	0.005057	0	0.003	0.00396203
NC_003197__INS__3843817__C__CTGATGG	0.006537	0.006537	0	0.003	0.00396203
NC_003197__DEL__1337998__TAGAGTATGCGTAAAATCTTAACAG__T	0.005057	0.005057	0	0.004	0.00508943
NC_003197__DEL__2031946__CCGGCAAGTCAGA__C	0.008939	0.008939	0	0.004	0.00508943
NC_003197__DEL__2053190__ACGGCAGCGGCGT__A	0.050254	0.086364	0.03611	0.004	0.00508943
NC_003197__DEL__3010355__TAAA__T	0.008814	0.008831	1.7e-05	0.004	0.00508943
NC_003197__DEL__3560099__AT__A	0.005057	0.005057	0	0.004	0.00508943
NC_003197__DEL__431206__CT__C	0.017982	0	0.017982	0.004	0.00508943
NC_003197__DEL__4799609__GT__G	0.003967	0	0.003967	0.004	0.00508943
NC_003197__INS__2611986__C__CA	0.005057	0.005057	0	0.004	0.00508943
NC_003197__INS__662883__G__GC	0.005057	0.005057	0	0.004	0.00508943
NC_003197__DEL__1484184__AAGC__A	0.005057	0.005057	0	0.005	0.00626
NC_003197__DEL__1605347__AG__A	0.005057	0.005057	0	0.005	0.00626
NC_003197__INS__1720580__C__CA	0.008777	0.008777	0	0.005	0.00626
NC_003197__INS__2116099__A__ACAGCGCAATCGTCACCG	0.005057	0.005057	0	0.005	0.00626
NC_003197__DEL__2341487__CA__C	0.004016	0.004016	0	0.006	0.00736471
NC_003197__DEL__2759106__CGGTTTT__C	0.005057	0.005057	0	0.006	0.00736471
NC_003197__DEL__615129__AT__A	0.005057	0.005057	0	0.006	0.00736471
NC_003197__DEL__631597__GATT__G	0.005057	0.005057	0	0.006	0.00736471
NC_003197__INS__1519799__T__TG	0.005057	0.005057	0	0.006	0.00736471
NC_003197__DEL__1198251__GGTA__G	0.004016	0.004016	0	0.007	0.00829924
NC_003197__DEL__1586311__GA__G	0.005057	0.005057	0	0.007	0.00829924
NC_003197__DEL__2441810__AG__A	0.005057	0.005057	0	0.007	0.00829924
NC_003197__DEL__2906382__TA__T	0.005057	0.005057	0	0.007	0.00829924
NC_003197__DEL__946233__GC__G	0.005057	0.005057	0	0.007	0.00829924
NC_003197__INS__1519507__A__AT	0.005057	0.005057	0	0.007	0.00829924
NC_003197__INS__1789774__G__GAA	0.014053	0.015493	0.00144	0.007	0.00829924
NC_003197__INS__3819183__G__GA	0.005057	0.005057	0	0.007	0.00829924
NC_003197__INS__424942__G__GT	0.056512	0.018906	0.075418	0.007	0.00829924
NC_003197__DEL__1039026__CGCT__C	0.005057	0.005057	0	0.008	0.00934328
NC_003197__DEL__2077258__GT__G	0.005057	0.005057	0	0.008	0.00934328
NC_003197__INS__3184548__T__TCACGACCACGAC	0.014507	2.6e-05	0.014533	0.008	0.00934328
NC_003197__INS__842843__A__ATTC	0.005057	0.005057	0	0.008	0.00934328
NC_003197__DEL__1648081__AATGAAACC__A	0.005057	0.005057	0	0.009	0.010281
NC_003197__DEL__2456106__AC__A	0.005057	0.005057	0	0.009	0.010281
NC_003197__DEL__3080818__GA__G	0.005057	0.005057	0	0.009	0.010281
NC_003197__DEL__3490501__AT__A	0.006739	0.006739	0	0.009	0.010281
NC_003197__DEL__638700__GT__G	0.006537	0.006537	0	0.009	0.010281
NC_003197__INS__1643685__T__TA	0.005057	0.005057	0	0.009	0.010281
NC_003197__INS__1363852__G__GA	0.049448	0.101058	0.05161	0.01	0.0113406
NC_003197__INS__3348903__G__GCAAGAA	0.004016	0.004016	0	0.01	0.0113406
NC_003197__DEL__4255969__GGCCGGATAAGCGCAGCGCCATCCGGCAATCGTGTTTCATTTATT__G	0.005057	0.005057	0	0.011	0.0123849
NC_003197__INS__1331592__A__AT	0.01182	0	0.01182	0.011	0.0123849
NC_003197__DEL__1113718__ATCCTCCGGCTATGCCGGAGGATATTTATTATT__A	0.020173	0.025234	0.005061	0.014	0.01565
NC_003197__DEL__4665812__GT__G	0.028632	0.012785	0.041417	0.014	0.01565
NC_003197__DEL__3013162__CT__C	0.009688	0	0.009688	0.017	0.0189359
NC_003197__DEL__1599208__GGCAGCA__G	0.002643	0.002643	0	0.02	0.0221986
NC_003197__DEL__2320689__TCGCCGATGAGCCGA__T	0.002729	0.002729	0	0.021	0.0230632
NC_003197__INS__3392256__G__GT	0.026252	0.036572	0.01032	0.021	0.0230632
NC_003197__INS__3576324__C__CT	0.007009	0	0.007009	0.021	0.0230632
NC_003197__DEL__3013142__CA__C	0.007362	0	0.007362	0.023	0.0251713
NC_003197__DEL__1636911__GC__G	0.003038	0	0.003038	0.025	0.0272648
NC_003197__INS__3293222__G__GC	0.003038	0	0.003038	0.03	0.0326042
NC_003197__INS__812924__C__CT	0.003038	0	0.003038	0.031	0.0335744
NC_003197__DEL__3058606__TTCGCCCGCCGCGGTA__T	0.004771	0.004771	0	0.036	0.0388552
NC_003197__DEL__2332556__AATTTTAT__A	0.065219	0.404021	0.338802	0.076	0.0817457
NC_003197__INS__4643637__T__TA	0.007739	0	0.007739	0.124	0.132918
NC_003197__DEL__782415__TA__T	0.005544	0.005782	0.000238	0.135	0.144215
NC_003197__INS__2096107__T__TA	0.006343	0.007218	0.000875	0.143	0.152241
NC_003197__INS__2888235__C__CA	0.018674	0.034107	0.052781	0.15	0.159153
NC_003197__DEL__274047__CT__C	0.046222	0.666781	0.620559	0.234	0.247439
NC_003197__DEL__1943536__TGCTCTGC__T	0.006033	0.000273	0.006306	0.268	0.282438
NC_003197__DEL__2498011__GT__G	0.006033	0.000273	0.006306	0.27	0.282642
NC_003197__INS__3141276__G__GT	0.006033	0.000273	0.006306	0.27	0.282642
NC_003197__INS__1129410__C__CA	0.035142	0.273132	0.308274	0.299	0.311957
NC_003197__DEL__3184548__TCACGACCACGAC__T	0.016011	0.067035	0.051024	0.314	0.326518
NC_003197__INS__1332891__T__TC	0.008009	0.002071	0.01008	0.321	0.332692
NC_003197__DEL__3856903__TG__T	0.008009	0.002071	0.01008	0.349	0.360518
NC_003197__DEL__1399612__AC__A	0.007399	0.002681	0.01008	0.362	0.372717
NC_003197__INS__3604837__T__TA	0.017417	0.098462	0.115879	0.475	0.487459
NC_003197__DEL__3604602__GA__G	0.004028	0.006052	0.01008	0.561	0.573833
NC_003197__INS__4316951__C__CAATA	0.004028	0.006052	0.01008	0.575	0.586238
NC_003197__DEL__3636131__CA__C	0.004028	0.006052	0.01008	0.589	0.598562
NC_003197__DEL__951613__TTGC__T	0.004028	0.006052	0.01008	0.591	0.59865
NC_003197__DEL__2378992__CA__C	0.004028	0.006052	0.01008	0.594	0.599748
NC_003197__INS__849254__G__GGACGCT	0.004028	0.006052	0.01008	0.605	0.608891
NC_003197__DEL__1924114__GTTTCCAGCGATAAGC__G	0.004028	0.006052	0.01008	0.617	0.618978
NC_003197__INS__4827760__T__TGCCAGTACGCCAGTAC	0.002218	0.01306	0.015278	0.819	0.819
